# Supplementary material for: [N′-(3-Meth­oxy-2-oxidobenzyl­idene)nicotinohydrazidato]diphenyl­tin(IV)
Source: Acta Crystallogr Sect E Struct Rep Online. 2009 Aug 26;65(Pt 9):m1134. doi: 10.1107/S1600536809033170 (PMC2969951; doi:10.1107/S1600536809033170)
Supplement: Supplementary file 1 [file e-65-m1134-sup1.cif]

##############################################################################
###                                                                        ###
###        Electronic paper (Acta Crystallographica Section E)             ###
###                                                                        ###
##############################################################################
#                                                                            #
# This CIF contains the data in a paper accepted for publication in Acta     #
# Crystallographica Section E. It conforms to the requirements of Notes      #
# for Authors for Section E, and has been peer reviewed under the auspices   #
# of the IUCr Commission on Journals.                                        #
#                                                                            #
# Full details of the Crystallographic Information File format               #
# are given in the paper "The Crystallographic Information File (CIF):       #
# a New Standard Archive File for Crystallography" by S. R. Hall, F. H.      #
# Allen and I. D. Brown [Acta Cryst. (1991), A47, 655-685].                  #
#                                                                            #
# The current version of the core CIF dictionary is obtainable from          #
# ftp://ftp.iucr.org/pub/cif_core.dic. The current version number is 2.4.    #
#                                                                            #
# Software is freely available for graphical display of the structure(s) in  #
# this CIF.  For information consult the CIF home page http://www.iucr.org/  #
# cif/home.html                                                              #
#                                                                            #
# This file may be used for bona fide research purposes within the           #
# scientific community so long as proper attribution is given to the journal # 
# article from which it was obtained.                                        #
#                                                                            #
##############################################################################
                                             
data_I
_audit_creation_method     SHELXL-97
_chemical_name_systematic
;
[<i>N</i>'-(3-Methoxy-2-oxidobenzylidene)nicotinohydrazidato]diphenyltin(IV)
;
_chemical_name_common     ?
_chemical_formula_moiety     'C26 H21 N3 O3 Sn'
_chemical_formula_sum     'C26 H21 N3 O3 Sn'
_chemical_formula_iupac     '[Sn (C6 H5)2 (C14 H11 N3 O3)]'
_chemical_formula_weight     542.15
_chemical_melting_point     ?
_symmetry_cell_setting     Monoclinic
_symmetry_space_group_name_H-M     'P 21'
_symmetry_space_group_name_Hall     'P 2yb'
loop_
    _symmetry_equiv_pos_as_xyz
    'x, y, z'
    '-x, y+1/2, -z'
_cell_length_a     8.9653(14)
_cell_length_b     20.771(3)
_cell_length_c     12.903(2)
_cell_angle_alpha     90.00
_cell_angle_beta     106.015(2)
_cell_angle_gamma     90.00
_cell_volume     2309.5(6)
_cell_formula_units_Z     4
_cell_measurement_reflns_used     9021
_cell_measurement_theta_min     2.363
_cell_measurement_theta_max     28.131
_cell_measurement_temperature     298(2)
_exptl_crystal_description     block
_exptl_crystal_colour     yellow
_exptl_crystal_size_max     0.49
_exptl_crystal_size_mid     0.45
_exptl_crystal_size_min     0.34
_exptl_crystal_density_diffrn     1.559
_exptl_crystal_density_meas     ?
_exptl_crystal_density_method     'not measured'
_exptl_crystal_F_000     1088
_exptl_absorpt_coefficient_mu     1.139
_exptl_absorpt_correction_type     multi-scan
_exptl_absorpt_process_details     '(SADABS; Sheldrick, 1996)'
_exptl_absorpt_correction_T_min     0.6052
_exptl_absorpt_correction_T_max     0.6980
_exptl_special_details
;
;
_diffrn_ambient_temperature     298(2)
_diffrn_radiation_type     MoK\a
_diffrn_radiation_wavelength     0.71073
_diffrn_radiation_source     'fine-focus sealed tube'
_diffrn_radiation_monochromator     graphite
_diffrn_measurement_device_type     'Bruker SMART CCD area-detector'
_diffrn_measurement_method     '\f and \w'
_diffrn_detector_area_resol_mean     ?
_diffrn_reflns_number     9743
_diffrn_reflns_av_R_equivalents     0.0186
_diffrn_reflns_av_sigmaI/netI     0.0333
_diffrn_reflns_theta_min     1.91
_diffrn_reflns_theta_max     25.04
_diffrn_reflns_theta_full     25.04
_diffrn_measured_fraction_theta_max     0.997
_diffrn_measured_fraction_theta_full     0.997
_diffrn_reflns_limit_h_min     -10
_diffrn_reflns_limit_h_max     10
_diffrn_reflns_limit_k_min     -24
_diffrn_reflns_limit_k_max     23
_diffrn_reflns_limit_l_min     -15
_diffrn_reflns_limit_l_max     9
_diffrn_standards_number     0
_diffrn_standards_interval_count     ?
_diffrn_standards_interval_time     0
_diffrn_standards_decay_%     0
_refine_special_details
;
Refinement of <i>F</i>^2^ against ALL reflections. The weighted <i>R</i>-factor
<i>wR</i> and goodness of fit <i>S</i> are based on <i>F</i>^2^, conventional
<i>R</i>-factors <i>R</i> are based on <i>F</i>, with <i>F</i> set to zero for
negative <i>F</i>^2^. The threshold expression of <i>F</i>^2^ >
\s(<i>F</i>^2^) is used only for calculating <i>R</i>-factors(gt) <i>etc</i>.
and is not relevant to the choice of reflections for refinement.
<i>R</i>-factors based on <i>F</i>^2^ are statistically about twice as large
as those based on <i>F</i>, and <i>R</i>- factors based on ALL data will be
even larger.
;
_reflns_number_total     7970
_reflns_number_gt     7720
_reflns_threshold_expression     I>2\s(I)
_refine_ls_structure_factor_coef     Fsqd
_refine_ls_matrix_type     full
_refine_ls_R_factor_all     0.0246
_refine_ls_R_factor_gt     0.0235
_refine_ls_wR_factor_gt     0.0561
_refine_ls_wR_factor_ref     0.0566
_refine_ls_goodness_of_fit_ref     1.022
_refine_ls_restrained_S_all     1.022
_refine_ls_number_reflns     7970
_refine_ls_number_parameters     597
_refine_ls_number_restraints     1
_refine_ls_hydrogen_treatment     constr
_refine_ls_weighting_scheme     calc
_refine_ls_weighting_details
                 'calc w=1/[\s^2^(Fo^2^)+(0.0304P)^2^] where P=(Fo^2^+2Fc^2^)/3'
_atom_sites_solution_hydrogens     geom
_atom_sites_solution_primary     direct
_atom_sites_solution_secondary     difmap
_refine_ls_shift/su_max     0.001
_refine_ls_shift/su_mean     0.000
_refine_diff_density_max     0.261
_refine_diff_density_min     -0.488
_refine_ls_extinction_method     none
_refine_ls_extinction_coef     ?
_refine_ls_abs_structure_details     'Flack (1983), 3753 Friedel pairs'
_refine_ls_abs_structure_Flack     0.0342
loop_
    _atom_type_symbol
    _atom_type_description
    _atom_type_scat_dispersion_real
    _atom_type_scat_dispersion_imag
    _atom_type_scat_source
    'C' 'C' 0.0033 0.0016
                         'International Tables Vol C Tables 4.2.6.8 and 6.1.1.4'
    'H' 'H' 0.0000 0.0000
                         'International Tables Vol C Tables 4.2.6.8 and 6.1.1.4'
    'N' 'N' 0.0061 0.0033
                         'International Tables Vol C Tables 4.2.6.8 and 6.1.1.4'
    'O' 'O' 0.0106 0.0060
                         'International Tables Vol C Tables 4.2.6.8 and 6.1.1.4'
    'Sn' 'Sn' -0.6537 1.4246
                         'International Tables Vol C Tables 4.2.6.8 and 6.1.1.4'
_computing_data_collection     'SMART (Siemens, 1996)'
_computing_cell_refinement     'SAINT (Siemens, 1996)'
_computing_data_reduction     'SAINT (Siemens, 1996)'
_computing_structure_solution     'SHELXS97 (Sheldrick, 2008)'
_computing_structure_refinement     'SHELXL97 (Sheldrick, 2008)'
_computing_molecular_graphics     'SHELXTL (Sheldrick, 2008)'
_computing_publication_material     'SHELXTL (Sheldrick, 2008)'
loop_
    _atom_site_type_symbol
    _atom_site_label
    _atom_site_fract_x
    _atom_site_fract_y
    _atom_site_fract_z
    _atom_site_U_iso_or_equiv
    _atom_site_adp_type
    _atom_site_calc_flag
    _atom_site_refinement_flags
    _atom_site_occupancy
    _atom_site_disorder_assembly
    _atom_site_disorder_group
    C C1 0.8744(5) 0.6897(3) -0.3633(3) 0.0776(13) Uani d . 1 . .
    H H1 0.9124 0.6724 -0.4174 0.093 Uiso calc R 1 . .
    C C2 0.8341(5) 0.6481(2) -0.2940(3) 0.0701(11) Uani d . 1 . .
    H H2 0.8451 0.6038 -0.3000 0.084 Uiso calc R 1 . .
    C C3 0.7773(5) 0.67369(19) -0.2162(3) 0.0616(10) Uani d . 1 . .
    H H3 0.7483 0.6464 -0.1680 0.074 Uiso calc R 1 . .
    C C4 0.7615(4) 0.73871(18) -0.2066(3) 0.0464(8) Uani d . 1 . .
    C C5 0.8047(5) 0.7776(2) -0.2807(3) 0.0636(9) Uani d . 1 . .
    H H5 0.7928 0.8219 -0.2765 0.076 Uiso calc R 1 . .
    C C6 0.7003(3) 0.76720(19) -0.1211(2) 0.0439(7) Uani d . 1 . .
    C C7 0.6190(4) 0.9109(2) -0.0230(3) 0.0493(8) Uani d . 1 . .
    H H7 0.6455 0.9369 -0.0739 0.059 Uiso calc R 1 . .
    C C8 0.5591(4) 0.94252(17) 0.0557(3) 0.0450(7) Uani d . 1 . .
    C C9 0.5271(5) 1.00873(19) 0.0427(3) 0.0617(10) Uani d . 1 . .
    H H9 0.5505 1.0306 -0.0137 0.074 Uiso calc R 1 . .
    C C10 0.4628(5) 1.04139(19) 0.1105(3) 0.0663(11) Uani d . 1 . .
    H H10 0.4433 1.0853 0.1008 0.080 Uiso calc R 1 . .
    C C11 0.4258(4) 1.00908(19) 0.1950(3) 0.0562(9) Uani d . 1 . .
    H H11 0.3798 1.0315 0.2405 0.067 Uiso calc R 1 . .
    C C12 0.4566(4) 0.94435(17) 0.2120(3) 0.0451(8) Uani d . 1 . .
    C C13 0.5281(3) 0.9105(2) 0.1433(2) 0.0423(7) Uani d . 1 . .
    C C14 0.3611(6) 0.9384(2) 0.3658(3) 0.0778(14) Uani d . 1 . .
    H H14A 0.4295 0.9713 0.4040 0.117 Uiso calc R 1 . .
    H H14B 0.3445 0.9070 0.4161 0.117 Uiso calc R 1 . .
    H H14C 0.2636 0.9572 0.3278 0.117 Uiso calc R 1 . .
    C C15 0.7839(4) 0.73385(18) 0.1970(3) 0.0467(8) Uani d . 1 . .
    C C16 0.8784(4) 0.7704(3) 0.2785(3) 0.0642(10) Uani d . 1 . .
    H H16 0.8672 0.8150 0.2783 0.077 Uiso calc R 1 . .
    C C17 0.9909(5) 0.7405(3) 0.3613(3) 0.0903(17) Uani d . 1 . .
    H H17 1.0556 0.7650 0.4158 0.108 Uiso calc R 1 . .
    C C18 1.0053(6) 0.6746(4) 0.3617(4) 0.0964(19) Uani d . 1 . .
    H H18 1.0799 0.6547 0.4170 0.116 Uiso calc R 1 . .
    C C19 0.9121(5) 0.6382(3) 0.2823(4) 0.0799(13) Uani d . 1 . .
    H H19 0.9218 0.5936 0.2838 0.096 Uiso calc R 1 . .
    C C20 0.8033(4) 0.6679(2) 0.1997(3) 0.0619(10) Uani d . 1 . .
    H H20 0.7415 0.6429 0.1446 0.074 Uiso calc R 1 . .
    C C21 0.3786(4) 0.73152(16) 0.0491(2) 0.0431(7) Uani d . 1 . .
    C C22 0.2814(4) 0.75321(18) 0.1083(3) 0.0557(9) Uani d . 1 . .
    H H22 0.3108 0.7879 0.1550 0.067 Uiso calc R 1 . .
    C C23 0.1402(5) 0.7230(2) 0.0975(4) 0.0725(12) Uani d . 1 . .
    H H23 0.0753 0.7372 0.1380 0.087 Uiso calc R 1 . .
    C C24 0.0961(5) 0.6727(2) 0.0281(4) 0.0723(12) Uani d . 1 . .
    H H24 0.0005 0.6530 0.0205 0.087 Uiso calc R 1 . .
    C C25 0.1911(5) 0.6512(2) -0.0301(3) 0.0703(11) Uani d . 1 . .
    H H25 0.1605 0.6169 -0.0775 0.084 Uiso calc R 1 . .
    C C26 0.3332(4) 0.68023(18) -0.0189(3) 0.0525(8) Uani d . 1 . .
    H H26 0.3988 0.6648 -0.0579 0.063 Uiso calc R 1 . .
    C C27 0.0013(5) 0.9828(3) 1.1151(4) 0.0785(14) Uani d . 1 . .
    H H27 -0.0341 0.9980 1.1719 0.094 Uiso calc R 1 . .
    C C28 0.0037(5) 0.9185(3) 1.1010(3) 0.0764(11) Uani d . 1 . .
    H H28 -0.0280 0.8907 1.1474 0.092 Uiso calc R 1 . .
    C C29 0.0535(5) 0.8947(2) 1.0178(3) 0.0643(11) Uani d . 1 . .
    H H29 0.0553 0.8506 1.0061 0.077 Uiso calc R 1 . .
    C C30 0.1012(4) 0.93724(18) 0.9516(3) 0.0499(8) Uani d . 1 . .
    C C31 0.0949(5) 1.0015(2) 0.9724(3) 0.0693(11) Uani d . 1 . .
    H H31 0.1268 1.0302 0.9274 0.083 Uiso calc R 1 . .
    C C32 0.1608(4) 0.9145(2) 0.8613(2) 0.0474(7) Uani d . 1 . .
    C C33 0.2466(4) 0.7762(2) 0.7514(2) 0.0496(8) Uani d . 1 . .
    H H33 0.2118 0.7488 0.7968 0.060 Uiso calc R 1 . .
    C C34 0.3089(4) 0.74560(17) 0.6728(3) 0.0457(8) Uani d . 1 . .
    C C35 0.3156(5) 0.67813(19) 0.6717(3) 0.0589(9) Uani d . 1 . .
    H H35 0.2772 0.6547 0.7202 0.071 Uiso calc R 1 . .
    C C36 0.3774(5) 0.64637(19) 0.6007(3) 0.0630(10) Uani d . 1 . .
    H H36 0.3809 0.6016 0.6008 0.076 Uiso calc R 1 . .
    C C37 0.4350(5) 0.68106(19) 0.5283(3) 0.0565(9) Uani d . 1 . .
    H H37 0.4777 0.6594 0.4802 0.068 Uiso calc R 1 . .
    C C38 0.4295(4) 0.74709(17) 0.5272(3) 0.0478(8) Uani d . 1 . .
    C C39 0.3666(4) 0.78110(17) 0.6002(2) 0.0443(7) Uani d . 1 . .
    C C40 0.5481(6) 0.7553(2) 0.3835(3) 0.0762(13) Uani d . 1 . .
    H H40A 0.6348 0.7293 0.4207 0.114 Uiso calc R 1 . .
    H H40B 0.5823 0.7875 0.3418 0.114 Uiso calc R 1 . .
    H H40C 0.4711 0.7286 0.3364 0.114 Uiso calc R 1 . .
    C C41 0.4735(4) 0.97590(17) 0.6996(3) 0.0476(8) Uani d . 1 . .
    C C42 0.4710(5) 1.03547(19) 0.7470(3) 0.0603(10) Uani d . 1 . .
    H H42 0.3837 1.0477 0.7678 0.072 Uiso calc R 1 . .
    C C43 0.5954(6) 1.0772(2) 0.7640(4) 0.0797(13) Uani d . 1 . .
    H H43 0.5916 1.1172 0.7955 0.096 Uiso calc R 1 . .
    C C44 0.7229(6) 1.0592(3) 0.7345(5) 0.0973(17) Uani d . 1 . .
    H H44 0.8071 1.0870 0.7462 0.117 Uiso calc R 1 . .
    C C45 0.7294(6) 1.0005(3) 0.6876(5) 0.0980(17) Uani d . 1 . .
    H H45 0.8182 0.9886 0.6684 0.118 Uiso calc R 1 . .
    C C46 0.6038(5) 0.9588(2) 0.6685(3) 0.0699(11) Uani d . 1 . .
    H H46 0.6073 0.9194 0.6350 0.084 Uiso calc R 1 . .
    C C47 0.0803(4) 0.94225(17) 0.5471(3) 0.0460(7) Uani d . 1 . .
    C C48 0.0773(5) 1.0006(2) 0.4981(3) 0.0672(11) Uani d . 1 . .
    H H48 0.1631 1.0276 0.5197 0.081 Uiso calc R 1 . .
    C C49 -0.0503(6) 1.0207(3) 0.4169(4) 0.0865(15) Uani d . 1 . .
    H H49 -0.0515 1.0612 0.3859 0.104 Uiso calc R 1 . .
    C C50 -0.1721(5) 0.9809(3) 0.3834(4) 0.0833(14) Uani d . 1 . .
    H H50 -0.2568 0.9937 0.3275 0.100 Uiso calc R 1 . .
    C C51 -0.1740(5) 0.9226(3) 0.4294(4) 0.0919(15) Uani d . 1 . .
    H H51 -0.2597 0.8958 0.4058 0.110 Uiso calc R 1 . .
    C C52 -0.0482(5) 0.9032(2) 0.5116(4) 0.0753(13) Uani d . 1 . .
    H H52 -0.0499 0.8632 0.5436 0.090 Uiso calc R 1 . .
    N N1 0.6398(3) 0.84948(14) -0.0300(2) 0.0438(6) Uani d . 1 . .
    N N2 0.6926(4) 0.82985(15) -0.1167(2) 0.0502(7) Uani d . 1 . .
    N N3 0.1728(4) 0.85239(16) 0.8523(2) 0.0571(8) Uani d . 1 . .
    N N4 0.2328(3) 0.83689(15) 0.7669(2) 0.0473(7) Uani d . 1 . .
    N N5 0.8630(5) 0.7541(2) -0.3585(3) 0.0853(13) Uani d . 1 . .
    N N6 0.0461(5) 1.0262(2) 1.0533(3) 0.0824(11) Uani d . 1 . .
    O O1 0.5663(3) 0.84980(12) 0.16702(17) 0.0551(6) Uani d . 1 . .
    O O2 0.4289(3) 0.90798(15) 0.29086(18) 0.0591(7) Uani d . 1 . .
    O O3 0.6595(3) 0.72733(11) -0.05616(18) 0.0519(6) Uani d . 1 . .
    O O4 0.1992(3) 0.95651(12) 0.8002(2) 0.0596(7) Uani d . 1 . .
    O O5 0.3664(3) 0.84455(12) 0.5949(2) 0.0608(7) Uani d . 1 . .
    O O6 0.4834(3) 0.78554(13) 0.4596(2) 0.0646(7) Uani d . 1 . .
    Sn Sn1 0.60021(2) 0.773826(10) 0.074059(15) 0.03996(6) Uani d . 1 . .
    Sn Sn2 0.27721(3) 0.915473(10) 0.672005(17) 0.04469(7) Uani d . 1 . .
loop_
    _atom_site_aniso_label
    _atom_site_aniso_U_11
    _atom_site_aniso_U_22
    _atom_site_aniso_U_33
    _atom_site_aniso_U_12
    _atom_site_aniso_U_13
    _atom_site_aniso_U_23
    C1 0.085(3) 0.100(4) 0.061(2) 0.023(3) 0.042(2) -0.005(2)
    C2 0.094(3) 0.064(3) 0.064(2) 0.010(2) 0.043(2) -0.008(2)
    C3 0.082(3) 0.056(2) 0.057(2) -0.008(2) 0.039(2) -0.0040(17)
    C4 0.0432(17) 0.060(2) 0.0395(17) -0.0020(16) 0.0167(14) -0.0014(15)
    C5 0.082(2) 0.061(2) 0.059(2) 0.009(2) 0.0384(18) 0.009(2)
    C6 0.0449(16) 0.055(2) 0.0354(15) -0.0008(17) 0.0168(12) -0.0034(16)
    C7 0.061(2) 0.047(2) 0.0442(17) -0.0035(19) 0.0220(14) 0.0087(17)
    C8 0.0499(18) 0.0440(19) 0.0437(17) 0.0006(15) 0.0172(14) 0.0031(14)
    C9 0.079(3) 0.051(2) 0.066(2) 0.008(2) 0.038(2) 0.0156(17)
    C10 0.088(3) 0.042(2) 0.080(3) 0.010(2) 0.041(2) 0.0101(18)
    C11 0.062(2) 0.053(2) 0.059(2) 0.0109(18) 0.0256(18) -0.0009(17)
    C12 0.0495(19) 0.0454(19) 0.0402(17) -0.0005(15) 0.0120(14) -0.0025(14)
    C13 0.0419(16) 0.0421(19) 0.0403(16) 0.0008(16) 0.0071(12) 0.0020(17)
    C14 0.115(4) 0.075(3) 0.059(2) 0.025(3) 0.050(2) 0.006(2)
    C15 0.0395(17) 0.062(2) 0.0421(17) 0.0066(15) 0.0179(13) 0.0091(16)
    C16 0.056(2) 0.084(3) 0.053(2) 0.003(2) 0.0153(16) -0.009(2)
    C17 0.058(3) 0.159(6) 0.049(2) 0.005(3) 0.007(2) -0.018(3)
    C18 0.068(3) 0.152(6) 0.072(3) 0.044(4) 0.022(3) 0.035(4)
    C19 0.067(3) 0.091(3) 0.086(3) 0.027(3) 0.027(2) 0.032(3)
    C20 0.050(2) 0.069(3) 0.072(2) 0.0092(18) 0.0244(18) 0.019(2)
    C21 0.0407(16) 0.0498(19) 0.0387(16) 0.0030(14) 0.0107(13) 0.0099(14)
    C22 0.0511(19) 0.060(2) 0.062(2) 0.0048(16) 0.0253(17) -0.0002(16)
    C23 0.056(2) 0.084(3) 0.087(3) 0.008(2) 0.036(2) 0.008(3)
    C24 0.050(2) 0.087(3) 0.082(3) -0.013(2) 0.022(2) 0.012(3)
    C25 0.073(3) 0.074(3) 0.062(2) -0.025(2) 0.015(2) -0.004(2)
    C26 0.060(2) 0.057(2) 0.0459(18) -0.0020(17) 0.0219(16) -0.0008(16)
    C27 0.070(3) 0.110(4) 0.062(3) 0.025(3) 0.030(2) -0.009(3)
    C28 0.079(3) 0.099(4) 0.062(2) 0.003(3) 0.037(2) 0.003(3)
    C29 0.073(3) 0.067(3) 0.062(2) 0.004(2) 0.034(2) 0.0059(19)
    C30 0.0490(19) 0.060(2) 0.0419(18) 0.0080(16) 0.0142(15) 0.0009(15)
    C31 0.085(3) 0.065(3) 0.067(3) 0.012(2) 0.038(2) 0.005(2)
    C32 0.0539(18) 0.0483(19) 0.0430(16) 0.0005(19) 0.0186(14) 0.0032(18)
    C33 0.064(2) 0.0441(19) 0.0452(17) -0.005(2) 0.0219(14) 0.0073(18)
    C34 0.0499(18) 0.0388(18) 0.0484(19) 0.0013(15) 0.0135(15) 0.0012(13)
    C35 0.076(3) 0.047(2) 0.060(2) -0.0009(18) 0.0286(19) 0.0061(17)
    C36 0.080(3) 0.039(2) 0.075(3) 0.0052(19) 0.029(2) 0.0006(18)
    C37 0.067(2) 0.050(2) 0.054(2) 0.0110(18) 0.0191(18) -0.0052(17)
    C38 0.051(2) 0.0458(19) 0.0454(19) 0.0032(15) 0.0121(15) 0.0017(14)
    C39 0.0524(18) 0.0377(18) 0.0407(16) 0.0022(16) 0.0093(13) 0.0019(15)
    C40 0.108(4) 0.076(3) 0.057(2) 0.017(3) 0.043(2) 0.001(2)
    C41 0.055(2) 0.0483(19) 0.0407(17) -0.0021(15) 0.0143(14) 0.0044(14)
    C42 0.067(2) 0.053(2) 0.068(2) -0.0056(19) 0.030(2) -0.0070(18)
    C43 0.097(3) 0.071(3) 0.075(3) -0.028(3) 0.031(3) -0.013(2)
    C44 0.088(4) 0.104(4) 0.110(4) -0.045(3) 0.045(3) -0.031(3)
    C45 0.068(3) 0.121(5) 0.119(4) -0.021(3) 0.049(3) -0.032(4)
    C46 0.067(3) 0.072(3) 0.076(3) -0.001(2) 0.029(2) -0.012(2)
    C47 0.0522(19) 0.0438(18) 0.0445(17) 0.0013(15) 0.0177(14) -0.0047(14)
    C48 0.062(2) 0.061(2) 0.070(3) -0.007(2) 0.0053(19) 0.017(2)
    C49 0.079(3) 0.078(3) 0.088(3) 0.004(3) -0.002(3) 0.027(3)
    C50 0.067(3) 0.083(4) 0.085(3) 0.012(3) -0.005(2) -0.018(3)
    C51 0.068(3) 0.077(3) 0.115(4) -0.017(3) -0.001(3) -0.039(3)
    C52 0.066(3) 0.055(3) 0.100(3) -0.014(2) 0.016(2) -0.014(2)
    N1 0.0552(17) 0.0433(17) 0.0377(14) -0.0021(13) 0.0209(12) 0.0029(12)
    N2 0.0674(19) 0.0473(19) 0.0445(16) 0.0007(15) 0.0301(14) 0.0017(13)
    N3 0.074(2) 0.054(2) 0.0528(18) 0.0053(16) 0.0345(16) 0.0043(15)
    N4 0.0607(18) 0.0429(18) 0.0456(17) 0.0028(14) 0.0268(13) 0.0037(13)
    N5 0.104(3) 0.100(3) 0.075(2) 0.021(2) 0.063(2) 0.013(2)
    N6 0.104(3) 0.077(3) 0.078(2) 0.022(2) 0.045(2) -0.008(2)
    O1 0.0940(19) 0.0379(13) 0.0410(12) 0.0060(13) 0.0315(12) -0.0007(11)
    O2 0.0863(17) 0.0531(16) 0.0475(12) 0.0106(15) 0.0347(12) 0.0042(12)
    O3 0.0746(16) 0.0436(13) 0.0481(14) -0.0028(12) 0.0350(12) -0.0007(11)
    O4 0.0888(19) 0.0440(14) 0.0577(15) 0.0000(13) 0.0397(14) 0.0001(12)
    O5 0.099(2) 0.0379(14) 0.0622(16) 0.0050(13) 0.0495(14) 0.0031(12)
    O6 0.0962(19) 0.0523(17) 0.0597(15) 0.0075(14) 0.0455(14) 0.0014(12)
    Sn1 0.04690(12) 0.04038(12) 0.03702(11) 0.00066(11) 0.01897(8) 0.00278(10)
    Sn2 0.05794(14) 0.03805(12) 0.04156(12) 0.00031(11) 0.01956(10) 0.00249(10)
_geom_special_details
;
All e.s.d.'s (except the e.s.d. in the dihedral angle between two l.s. planes)
are estimated using the full covariance matrix. The cell e.s.d.'s are taken
into account individually in the estimation of e.s.d.'s in distances, angles
and torsion angles; correlations between e.s.d.'s in cell parameters are only
used when they are defined by crystal symmetry. An approximate (isotropic)
treatment of cell e.s.d.'s is used for estimating e.s.d.'s involving l.s.
planes.
;
loop_
    _geom_bond_atom_site_label_1
    _geom_bond_atom_site_label_2
    _geom_bond_site_symmetry_2
    _geom_bond_distance
    _geom_bond_publ_flag
    C1 N5 . 1.345(6) ?
    C1 C2 . 1.361(6) ?
    C1 H1 . 0.9300 ?
    C2 C3 . 1.354(5) ?
    C2 H2 . 0.9300 ?
    C3 C4 . 1.367(5) ?
    C3 H3 . 0.9300 ?
    C4 C5 . 1.386(5) ?
    C4 C6 . 1.485(4) ?
    C5 N5 . 1.345(5) ?
    C5 H5 . 0.9300 ?
    C6 O3 . 1.300(4) ?
    C6 N2 . 1.305(5) ?
    C7 N1 . 1.296(5) ?
    C7 C8 . 1.432(5) ?
    C7 H7 . 0.9300 ?
    C8 C13 . 1.404(5) ?
    C8 C9 . 1.405(5) ?
    C9 C10 . 1.355(5) ?
    C9 H9 . 0.9300 ?
    C10 C11 . 1.396(5) ?
    C10 H10 . 0.9300 ?
    C11 C12 . 1.378(5) ?
    C11 H11 . 0.9300 ?
    C12 O2 . 1.344(4) ?
    C12 C13 . 1.416(5) ?
    C13 O1 . 1.321(5) ?
    C14 O2 . 1.424(4) ?
    C14 H14A . 0.9600 ?
    C14 H14B . 0.9600 ?
    C14 H14C . 0.9600 ?
    C15 C20 . 1.381(6) ?
    C15 C16 . 1.383(5) ?
    C15 Sn1 . 2.115(3) y
    C16 C17 . 1.396(7) ?
    C16 H16 . 0.9300 ?
    C17 C18 . 1.374(8) ?
    C17 H17 . 0.9300 ?
    C18 C19 . 1.359(8) ?
    C18 H18 . 0.9300 ?
    C19 C20 . 1.375(6) ?
    C19 H19 . 0.9300 ?
    C20 H20 . 0.9300 ?
    C21 C26 . 1.369(5) ?
    C21 C22 . 1.382(5) ?
    C21 Sn1 . 2.115(3) y
    C22 C23 . 1.385(6) ?
    C22 H22 . 0.9300 ?
    C23 C24 . 1.363(7) ?
    C23 H23 . 0.9300 ?
    C24 C25 . 1.357(6) ?
    C24 H24 . 0.9300 ?
    C25 C26 . 1.381(5) ?
    C25 H25 . 0.9300 ?
    C26 H26 . 0.9300 ?
    C27 N6 . 1.337(6) ?
    C27 C28 . 1.350(8) ?
    C27 H27 . 0.9300 ?
    C28 C29 . 1.364(6) ?
    C28 H28 . 0.9300 ?
    C29 C30 . 1.377(5) ?
    C29 H29 . 0.9300 ?
    C30 C31 . 1.367(5) ?
    C30 C32 . 1.487(5) ?
    C31 N6 . 1.340(5) ?
    C31 H31 . 0.9300 ?
    C32 O4 . 1.285(4) ?
    C32 N3 . 1.302(5) ?
    C33 N4 . 1.288(6) ?
    C33 C34 . 1.434(5) ?
    C33 H33 . 0.9300 ?
    C34 C39 . 1.399(5) ?
    C34 C35 . 1.403(5) ?
    C35 C36 . 1.365(5) ?
    C35 H35 . 0.9300 ?
    C36 C37 . 1.387(5) ?
    C36 H36 . 0.9300 ?
    C37 C38 . 1.372(5) ?
    C37 H37 . 0.9300 ?
    C38 O6 . 1.366(4) ?
    C38 C39 . 1.413(5) ?
    C39 O5 . 1.320(4) ?
    C40 O6 . 1.417(4) ?
    C40 H40A . 0.9600 ?
    C40 H40B . 0.9600 ?
    C40 H40C . 0.9600 ?
    C41 C46 . 1.382(5) ?
    C41 C42 . 1.383(5) ?
    C41 Sn2 . 2.111(3) y
    C42 C43 . 1.381(6) ?
    C42 H42 . 0.9300 ?
    C43 C44 . 1.354(7) ?
    C43 H43 . 0.9300 ?
    C44 C45 . 1.370(8) ?
    C44 H44 . 0.9300 ?
    C45 C46 . 1.388(7) ?
    C45 H45 . 0.9300 ?
    C46 H46 . 0.9300 ?
    C47 C48 . 1.364(5) ?
    C47 C52 . 1.380(5) ?
    C47 Sn2 . 2.110(3) y
    C48 C49 . 1.386(6) ?
    C48 H48 . 0.9300 ?
    C49 C50 . 1.342(7) ?
    C49 H49 . 0.9300 ?
    C50 C51 . 1.351(8) ?
    C50 H50 . 0.9300 ?
    C51 C52 . 1.379(7) ?
    C51 H51 . 0.9300 ?
    C52 H52 . 0.9300 ?
    N1 N2 . 1.390(4) ?
    N1 Sn1 . 2.159(3) y
    N3 N4 . 1.390(4) ?
    N4 Sn2 . 2.143(3) y
    O1 Sn1 . 2.055(2) y
    O3 Sn1 . 2.129(2) y
    O4 Sn2 . 2.143(2) y
    O5 Sn2 . 2.059(2) y
loop_
    _geom_angle_atom_site_label_1
    _geom_angle_atom_site_label_2
    _geom_angle_atom_site_label_3
    _geom_angle_site_symmetry_1
    _geom_angle_site_symmetry_3
    _geom_angle
    _geom_angle_publ_flag
    N5 C1 C2 . . 124.3(4) ?
    N5 C1 H1 . . 117.8 ?
    C2 C1 H1 . . 117.8 ?
    C3 C2 C1 . . 117.4(4) ?
    C3 C2 H2 . . 121.3 ?
    C1 C2 H2 . . 121.3 ?
    C2 C3 C4 . . 121.6(4) ?
    C2 C3 H3 . . 119.2 ?
    C4 C3 H3 . . 119.2 ?
    C3 C4 C5 . . 117.3(3) ?
    C3 C4 C6 . . 122.0(3) ?
    C5 C4 C6 . . 120.7(4) ?
    N5 C5 C4 . . 122.9(5) ?
    N5 C5 H5 . . 118.6 ?
    C4 C5 H5 . . 118.6 ?
    O3 C6 N2 . . 125.4(3) ?
    O3 C6 C4 . . 116.9(3) ?
    N2 C6 C4 . . 117.7(3) ?
    N1 C7 C8 . . 126.1(3) ?
    N1 C7 H7 . . 116.9 ?
    C8 C7 H7 . . 116.9 ?
    C13 C8 C9 . . 118.7(3) ?
    C13 C8 C7 . . 123.4(4) ?
    C9 C8 C7 . . 117.9(3) ?
    C10 C9 C8 . . 121.5(3) ?
    C10 C9 H9 . . 119.3 ?
    C8 C9 H9 . . 119.3 ?
    C9 C10 C11 . . 119.9(4) ?
    C9 C10 H10 . . 120.0 ?
    C11 C10 H10 . . 120.0 ?
    C12 C11 C10 . . 120.9(3) ?
    C12 C11 H11 . . 119.6 ?
    C10 C11 H11 . . 119.6 ?
    O2 C12 C11 . . 126.7(3) ?
    O2 C12 C13 . . 113.9(3) ?
    C11 C12 C13 . . 119.3(3) ?
    O1 C13 C8 . . 122.8(3) ?
    O1 C13 C12 . . 117.5(3) ?
    C8 C13 C12 . . 119.6(4) ?
    O2 C14 H14A . . 109.5 ?
    O2 C14 H14B . . 109.5 ?
    H14A C14 H14B . . 109.5 ?
    O2 C14 H14C . . 109.5 ?
    H14A C14 H14C . . 109.5 ?
    H14B C14 H14C . . 109.5 ?
    C20 C15 C16 . . 118.7(4) ?
    C20 C15 Sn1 . . 118.4(3) ?
    C16 C15 Sn1 . . 122.8(3) ?
    C15 C16 C17 . . 119.9(5) ?
    C15 C16 H16 . . 120.0 ?
    C17 C16 H16 . . 120.0 ?
    C18 C17 C16 . . 119.6(5) ?
    C18 C17 H17 . . 120.2 ?
    C16 C17 H17 . . 120.2 ?
    C19 C18 C17 . . 120.9(5) ?
    C19 C18 H18 . . 119.6 ?
    C17 C18 H18 . . 119.6 ?
    C18 C19 C20 . . 119.5(5) ?
    C18 C19 H19 . . 120.3 ?
    C20 C19 H19 . . 120.3 ?
    C19 C20 C15 . . 121.5(5) ?
    C19 C20 H20 . . 119.3 ?
    C15 C20 H20 . . 119.3 ?
    C26 C21 C22 . . 119.1(3) ?
    C26 C21 Sn1 . . 121.4(2) ?
    C22 C21 Sn1 . . 119.3(3) ?
    C21 C22 C23 . . 119.7(4) ?
    C21 C22 H22 . . 120.2 ?
    C23 C22 H22 . . 120.2 ?
    C24 C23 C22 . . 120.3(4) ?
    C24 C23 H23 . . 119.8 ?
    C22 C23 H23 . . 119.8 ?
    C25 C24 C23 . . 120.2(4) ?
    C25 C24 H24 . . 119.9 ?
    C23 C24 H24 . . 119.9 ?
    C24 C25 C26 . . 120.0(4) ?
    C24 C25 H25 . . 120.0 ?
    C26 C25 H25 . . 120.0 ?
    C21 C26 C25 . . 120.6(4) ?
    C21 C26 H26 . . 119.7 ?
    C25 C26 H26 . . 119.7 ?
    N6 C27 C28 . . 124.7(4) ?
    N6 C27 H27 . . 117.7 ?
    C28 C27 H27 . . 117.7 ?
    C27 C28 C29 . . 119.0(5) ?
    C27 C28 H28 . . 120.5 ?
    C29 C28 H28 . . 120.5 ?
    C28 C29 C30 . . 118.8(4) ?
    C28 C29 H29 . . 120.6 ?
    C30 C29 H29 . . 120.6 ?
    C31 C30 C29 . . 117.9(4) ?
    C31 C30 C32 . . 120.6(4) ?
    C29 C30 C32 . . 121.5(4) ?
    N6 C31 C30 . . 124.5(4) ?
    N6 C31 H31 . . 117.7 ?
    C30 C31 H31 . . 117.7 ?
    O4 C32 N3 . . 125.2(3) ?
    O4 C32 C30 . . 118.6(4) ?
    N3 C32 C30 . . 116.2(3) ?
    N4 C33 C34 . . 128.1(3) ?
    N4 C33 H33 . . 116.0 ?
    C34 C33 H33 . . 116.0 ?
    C39 C34 C35 . . 119.7(3) ?
    C39 C34 C33 . . 121.9(3) ?
    C35 C34 C33 . . 118.4(3) ?
    C36 C35 C34 . . 121.0(4) ?
    C36 C35 H35 . . 119.5 ?
    C34 C35 H35 . . 119.5 ?
    C35 C36 C37 . . 119.8(4) ?
    C35 C36 H36 . . 120.1 ?
    C37 C36 H36 . . 120.1 ?
    C38 C37 C36 . . 120.5(4) ?
    C38 C37 H37 . . 119.8 ?
    C36 C37 H37 . . 119.8 ?
    O6 C38 C37 . . 125.0(3) ?
    O6 C38 C39 . . 114.2(3) ?
    C37 C38 C39 . . 120.8(3) ?
    O5 C39 C34 . . 124.4(3) ?
    O5 C39 C38 . . 117.4(3) ?
    C34 C39 C38 . . 118.2(3) ?
    O6 C40 H40A . . 109.5 ?
    O6 C40 H40B . . 109.5 ?
    H40A C40 H40B . . 109.5 ?
    O6 C40 H40C . . 109.5 ?
    H40A C40 H40C . . 109.5 ?
    H40B C40 H40C . . 109.5 ?
    C46 C41 C42 . . 118.5(4) ?
    C46 C41 Sn2 . . 122.0(3) ?
    C42 C41 Sn2 . . 119.5(3) ?
    C43 C42 C41 . . 121.4(4) ?
    C43 C42 H42 . . 119.3 ?
    C41 C42 H42 . . 119.3 ?
    C44 C43 C42 . . 119.3(5) ?
    C44 C43 H43 . . 120.3 ?
    C42 C43 H43 . . 120.3 ?
    C43 C44 C45 . . 120.8(5) ?
    C43 C44 H44 . . 119.6 ?
    C45 C44 H44 . . 119.6 ?
    C44 C45 C46 . . 120.2(5) ?
    C44 C45 H45 . . 119.9 ?
    C46 C45 H45 . . 119.9 ?
    C41 C46 C45 . . 119.8(4) ?
    C41 C46 H46 . . 120.1 ?
    C45 C46 H46 . . 120.1 ?
    C48 C47 C52 . . 117.5(4) ?
    C48 C47 Sn2 . . 119.6(3) ?
    C52 C47 Sn2 . . 123.0(3) ?
    C47 C48 C49 . . 121.7(4) ?
    C47 C48 H48 . . 119.2 ?
    C49 C48 H48 . . 119.2 ?
    C50 C49 C48 . . 119.1(5) ?
    C50 C49 H49 . . 120.4 ?
    C48 C49 H49 . . 120.4 ?
    C49 C50 C51 . . 121.2(4) ?
    C49 C50 H50 . . 119.4 ?
    C51 C50 H50 . . 119.4 ?
    C50 C51 C52 . . 119.6(4) ?
    C50 C51 H51 . . 120.2 ?
    C52 C51 H51 . . 120.2 ?
    C51 C52 C47 . . 120.9(5) ?
    C51 C52 H52 . . 119.5 ?
    C47 C52 H52 . . 119.5 ?
    C7 N1 N2 . . 115.6(3) ?
    C7 N1 Sn1 . . 128.4(2) ?
    N2 N1 Sn1 . . 115.9(2) ?
    C6 N2 N1 . . 111.2(3) ?
    C32 N3 N4 . . 111.1(3) ?
    C33 N4 N3 . . 115.1(3) ?
    C33 N4 Sn2 . . 128.0(2) ?
    N3 N4 Sn2 . . 116.7(2) ?
    C1 N5 C5 . . 116.5(4) ?
    C27 N6 C31 . . 115.0(4) ?
    C13 O1 Sn1 . . 131.97(19) ?
    C12 O2 C14 . . 117.9(3) ?
    C6 O3 Sn1 . . 113.3(2) ?
    C32 O4 Sn2 . . 113.7(2) ?
    C39 O5 Sn2 . . 133.2(2) ?
    C38 O6 C40 . . 117.9(3) ?
    O1 Sn1 C21 . . 97.12(12) y
    O1 Sn1 C15 . . 94.22(12) y
    C21 Sn1 C15 . . 117.09(12) y
    O1 Sn1 O3 . . 156.71(9) y
    C21 Sn1 O3 . . 96.90(11) y
    C15 Sn1 O3 . . 95.83(12) y
    O1 Sn1 N1 . . 83.12(11) y
    C21 Sn1 N1 . . 121.10(11) y
    C15 Sn1 N1 . . 121.65(12) y
    O3 Sn1 N1 . . 73.72(11) y
    O5 Sn2 C47 . . 100.04(12) y
    O5 Sn2 C41 . . 95.16(12) y
    C47 Sn2 C41 . . 117.07(13) y
    O5 Sn2 O4 . . 155.61(9) y
    C47 Sn2 O4 . . 95.87(11) y
    C41 Sn2 O4 . . 93.89(12) y
    O5 Sn2 N4 . . 83.65(11) y
    C47 Sn2 N4 . . 112.89(12) y
    C41 Sn2 N4 . . 129.37(12) y
    O4 Sn2 N4 . . 73.13(11) y
loop_
    _geom_torsion_atom_site_label_1
    _geom_torsion_atom_site_label_2
    _geom_torsion_atom_site_label_3
    _geom_torsion_atom_site_label_4
    _geom_torsion_site_symmetry_1
    _geom_torsion_site_symmetry_2
    _geom_torsion_site_symmetry_3
    _geom_torsion_site_symmetry_4
    _geom_torsion
    _geom_torsion_publ_flag
    N5 C1 C2 C3 . . . . 0.7(8) ?
    C1 C2 C3 C4 . . . . -0.3(7) ?
    C2 C3 C4 C5 . . . . 0.6(6) ?
    C2 C3 C4 C6 . . . . -179.6(4) ?
    C3 C4 C5 N5 . . . . -1.3(6) ?
    C6 C4 C5 N5 . . . . 178.9(4) ?
    C3 C4 C6 O3 . . . . -1.1(5) ?
    C5 C4 C6 O3 . . . . 178.6(3) ?
    C3 C4 C6 N2 . . . . 178.5(4) ?
    C5 C4 C6 N2 . . . . -1.8(5) ?
    N1 C7 C8 C13 . . . . 6.3(6) ?
    N1 C7 C8 C9 . . . . -172.4(4) ?
    C13 C8 C9 C10 . . . . -2.1(6) ?
    C7 C8 C9 C10 . . . . 176.6(4) ?
    C8 C9 C10 C11 . . . . -0.5(7) ?
    C9 C10 C11 C12 . . . . 1.3(6) ?
    C10 C11 C12 O2 . . . . 179.0(4) ?
    C10 C11 C12 C13 . . . . 0.6(6) ?
    C9 C8 C13 O1 . . . . -174.2(3) ?
    C7 C8 C13 O1 . . . . 7.2(5) ?
    C9 C8 C13 C12 . . . . 4.0(5) ?
    C7 C8 C13 C12 . . . . -174.6(3) ?
    O2 C12 C13 O1 . . . . -3.6(4) ?
    C11 C12 C13 O1 . . . . 175.0(3) ?
    O2 C12 C13 C8 . . . . 178.1(3) ?
    C11 C12 C13 C8 . . . . -3.3(5) ?
    C20 C15 C16 C17 . . . . 0.1(5) ?
    Sn1 C15 C16 C17 . . . . 175.7(3) ?
    C15 C16 C17 C18 . . . . -0.8(7) ?
    C16 C17 C18 C19 . . . . 0.3(8) ?
    C17 C18 C19 C20 . . . . 0.9(8) ?
    C18 C19 C20 C15 . . . . -1.6(7) ?
    C16 C15 C20 C19 . . . . 1.1(6) ?
    Sn1 C15 C20 C19 . . . . -174.7(3) ?
    C26 C21 C22 C23 . . . . -0.2(5) ?
    Sn1 C21 C22 C23 . . . . -175.8(3) ?
    C21 C22 C23 C24 . . . . -0.9(6) ?
    C22 C23 C24 C25 . . . . 0.9(7) ?
    C23 C24 C25 C26 . . . . 0.1(7) ?
    C22 C21 C26 C25 . . . . 1.3(5) ?
    Sn1 C21 C26 C25 . . . . 176.8(3) ?
    C24 C25 C26 C21 . . . . -1.2(6) ?
    N6 C27 C28 C29 . . . . -0.7(8) ?
    C27 C28 C29 C30 . . . . 0.7(7) ?
    C28 C29 C30 C31 . . . . -0.5(6) ?
    C28 C29 C30 C32 . . . . 178.3(4) ?
    C29 C30 C31 N6 . . . . 0.2(7) ?
    C32 C30 C31 N6 . . . . -178.5(4) ?
    C31 C30 C32 O4 . . . . -3.3(5) ?
    C29 C30 C32 O4 . . . . 178.0(3) ?
    C31 C30 C32 N3 . . . . 175.3(4) ?
    C29 C30 C32 N3 . . . . -3.5(5) ?
    N4 C33 C34 C39 . . . . 0.6(6) ?
    N4 C33 C34 C35 . . . . 178.7(4) ?
    C39 C34 C35 C36 . . . . -0.1(6) ?
    C33 C34 C35 C36 . . . . -178.3(4) ?
    C34 C35 C36 C37 . . . . 0.1(6) ?
    C35 C36 C37 C38 . . . . -0.4(6) ?
    C36 C37 C38 O6 . . . . 179.8(3) ?
    C36 C37 C38 C39 . . . . 0.6(6) ?
    C35 C34 C39 O5 . . . . -179.7(3) ?
    C33 C34 C39 O5 . . . . -1.6(5) ?
    C35 C34 C39 C38 . . . . 0.3(5) ?
    C33 C34 C39 C38 . . . . 178.4(3) ?
    O6 C38 C39 O5 . . . . 0.2(4) ?
    C37 C38 C39 O5 . . . . 179.4(3) ?
    O6 C38 C39 C34 . . . . -179.8(3) ?
    C37 C38 C39 C34 . . . . -0.6(5) ?
    C46 C41 C42 C43 . . . . -0.5(6) ?
    Sn2 C41 C42 C43 . . . . -178.4(3) ?
    C41 C42 C43 C44 . . . . -0.5(7) ?
    C42 C43 C44 C45 . . . . 0.3(9) ?
    C43 C44 C45 C46 . . . . 0.7(10) ?
    C42 C41 C46 C45 . . . . 1.5(6) ?
    Sn2 C41 C46 C45 . . . . 179.4(4) ?
    C44 C45 C46 C41 . . . . -1.7(9) ?
    C52 C47 C48 C49 . . . . 1.0(7) ?
    Sn2 C47 C48 C49 . . . . -179.0(4) ?
    C47 C48 C49 C50 . . . . -2.0(8) ?
    C48 C49 C50 C51 . . . . 1.8(9) ?
    C49 C50 C51 C52 . . . . -0.6(8) ?
    C50 C51 C52 C47 . . . . -0.5(8) ?
    C48 C47 C52 C51 . . . . 0.3(7) ?
    Sn2 C47 C52 C51 . . . . -179.7(3) ?
    C8 C7 N1 N2 . . . . 177.0(3) ?
    C8 C7 N1 Sn1 . . . . -2.1(5) ?
    O3 C6 N2 N1 . . . . 2.2(5) ?
    C4 C6 N2 N1 . . . . -177.4(3) ?
    C7 N1 N2 C6 . . . . -175.9(3) ?
    Sn1 N1 N2 C6 . . . . 3.4(4) ?
    O4 C32 N3 N4 . . . . -0.2(5) ?
    C30 C32 N3 N4 . . . . -178.6(3) ?
    C34 C33 N4 N3 . . . . -177.8(3) ?
    C34 C33 N4 Sn2 . . . . 6.4(5) ?
    C32 N3 N4 C33 . . . . -179.1(3) ?
    C32 N3 N4 Sn2 . . . . -2.8(4) ?
    C2 C1 N5 C5 . . . . -1.4(8) ?
    C4 C5 N5 C1 . . . . 1.7(7) ?
    C28 C27 N6 C31 . . . . 0.4(7) ?
    C30 C31 N6 C27 . . . . -0.2(7) ?
    C8 C13 O1 Sn1 . . . . -25.6(5) ?
    C12 C13 O1 Sn1 . . . . 156.2(2) ?
    C11 C12 O2 C14 . . . . -0.1(6) ?
    C13 C12 O2 C14 . . . . 178.3(3) ?
    N2 C6 O3 Sn1 . . . . -6.7(4) ?
    C4 C6 O3 Sn1 . . . . 172.9(2) ?
    N3 C32 O4 Sn2 . . . . 3.0(4) ?
    C30 C32 O4 Sn2 . . . . -178.6(2) ?
    C34 C39 O5 Sn2 . . . . -5.2(5) ?
    C38 C39 O5 Sn2 . . . . 174.8(2) ?
    C37 C38 O6 C40 . . . . 1.0(6) ?
    C39 C38 O6 C40 . . . . -179.9(3) ?
    C13 O1 Sn1 C21 . . . . -98.2(3) ?
    C13 O1 Sn1 C15 . . . . 143.8(3) ?
    C13 O1 Sn1 O3 . . . . 28.4(5) ?
    C13 O1 Sn1 N1 . . . . 22.4(3) ?
    C26 C21 Sn1 O1 . . . . 173.8(3) ?
    C22 C21 Sn1 O1 . . . . -10.7(3) ?
    C26 C21 Sn1 C15 . . . . -87.7(3) ?
    C22 C21 Sn1 C15 . . . . 87.8(3) ?
    C26 C21 Sn1 O3 . . . . 12.5(3) ?
    C22 C21 Sn1 O3 . . . . -172.0(3) ?
    C26 C21 Sn1 N1 . . . . 87.6(3) ?
    C22 C21 Sn1 N1 . . . . -96.9(3) ?
    C20 C15 Sn1 O1 . . . . 148.8(3) ?
    C16 C15 Sn1 O1 . . . . -26.8(3) ?
    C20 C15 Sn1 C21 . . . . 48.6(3) ?
    C16 C15 Sn1 C21 . . . . -127.0(3) ?
    C20 C15 Sn1 O3 . . . . -52.3(3) ?
    C16 C15 Sn1 O3 . . . . 132.1(3) ?
    C20 C15 Sn1 N1 . . . . -126.7(3) ?
    C16 C15 Sn1 N1 . . . . 57.7(3) ?
    C6 O3 Sn1 O1 . . . . -0.4(4) ?
    C6 O3 Sn1 C21 . . . . 126.2(2) ?
    C6 O3 Sn1 C15 . . . . -115.5(2) ?
    C6 O3 Sn1 N1 . . . . 5.8(2) ?
    C7 N1 Sn1 O1 . . . . -8.3(3) ?
    N2 N1 Sn1 O1 . . . . 172.5(2) ?
    C7 N1 Sn1 C21 . . . . 85.9(3) ?
    N2 N1 Sn1 C21 . . . . -93.3(3) ?
    C7 N1 Sn1 C15 . . . . -99.0(3) ?
    N2 N1 Sn1 C15 . . . . 81.8(3) ?
    C7 N1 Sn1 O3 . . . . 174.1(3) ?
    N2 N1 Sn1 O3 . . . . -5.0(2) ?
    C39 O5 Sn2 C47 . . . . -103.9(3) ?
    C39 O5 Sn2 C41 . . . . 137.4(3) ?
    C39 O5 Sn2 O4 . . . . 26.1(5) ?
    C39 O5 Sn2 N4 . . . . 8.3(3) ?
    C48 C47 Sn2 O5 . . . . -109.5(3) ?
    C52 C47 Sn2 O5 . . . . 70.5(3) ?
    C48 C47 Sn2 C41 . . . . -8.4(4) ?
    C52 C47 Sn2 C41 . . . . 171.6(3) ?
    C48 C47 Sn2 O4 . . . . 89.0(3) ?
    C52 C47 Sn2 O4 . . . . -91.0(3) ?
    C48 C47 Sn2 N4 . . . . 163.2(3) ?
    C52 C47 Sn2 N4 . . . . -16.8(3) ?
    C46 C41 Sn2 O5 . . . . -1.4(3) ?
    C42 C41 Sn2 O5 . . . . 176.4(3) ?
    C46 C41 Sn2 C47 . . . . -105.4(3) ?
    C42 C41 Sn2 C47 . . . . 72.4(3) ?
    C46 C41 Sn2 O4 . . . . 155.9(3) ?
    C42 C41 Sn2 O4 . . . . -26.2(3) ?
    C46 C41 Sn2 N4 . . . . 84.6(3) ?
    C42 C41 Sn2 N4 . . . . -97.5(3) ?
    C32 O4 Sn2 O5 . . . . -21.6(4) ?
    C32 O4 Sn2 C47 . . . . 109.0(3) ?
    C32 O4 Sn2 C41 . . . . -133.2(2) ?
    C32 O4 Sn2 N4 . . . . -3.2(2) ?
    C33 N4 Sn2 O5 . . . . -8.6(3) ?
    N3 N4 Sn2 O5 . . . . 175.7(3) ?
    C33 N4 Sn2 C47 . . . . 89.7(3) ?
    N3 N4 Sn2 C47 . . . . -86.1(3) ?
    C33 N4 Sn2 C41 . . . . -100.1(3) ?
    N3 N4 Sn2 C41 . . . . 84.2(3) ?
    C33 N4 Sn2 O4 . . . . 179.0(3) ?
    N3 N4 Sn2 O4 . . . . 3.2(2) ?
data_global
_journal_date_recd_electronic     2009-08-01
_journal_date_accepted     2009-08-20
_journal_name_full     'Acta Crystallographica, Section E'
_journal_year     2009
_journal_volume     65
_journal_issue      9
_journal_page_first     m1134
_journal_page_last     m1134
_journal_paper_category     QM
_journal_coeditor_code     NC2154
_publ_contact_author_name     'Zhongjun Gao'
_publ_contact_author_address
;
  Department of Chemistry and Chemical Engineering
  Jining University
  Shandong 273155
  P.R.China
;
_publ_contact_author_email     zhongjungao@sina.com
_publ_contact_author_fax     '86 537 3196089'
_publ_contact_author_phone     '86 537 3196089'
_publ_section_title
;
[<i>N</i>'-(3-Methoxy-2-oxidobenzylidene)nicotinohydrazidato]diphenyltin(IV)
;
loop_
    _publ_author_name
    _publ_author_address
    'Zhongjun Gao'
;
  Department of Chemistry and Chemical Engineering
  Jining University
  Shandong 273155
  People's Republic of China
;
    'Xiurong Zhai'
;
  Department of Chemistry and Chemical Engineering
  Jining University
  Shandong 273155
  People's Republic of China
;
    'Fangxia Zhou'
;
  Department of Chemistry and Chemical Engineering
  Jining University
  Shandong 273155
  People's Republic of China
;
    'Zhenjiao Cheng'
;
  Department of Chemistry and Chemical Engineering
  Jining University
  Shandong 273155
  People's Republic of China
;
