# Supplementary material for: [N′-(3-Meth­oxy-2-oxidobenzyl­idene)nicotinohydrazidato]diphenyl­tin(IV)
Source: Acta Crystallogr Sect E Struct Rep Online. 2009 Aug 26;65(Pt 9):m1134. doi: 10.1107/S1600536809033170 (PMC2969951; doi:10.1107/S1600536809033170)
Supplement: Supplementary file 2 [file e-65-m1134-Isup2.hkl]

# 
# h,k,l, Fc-squared, Fo-squared, sigma(Fo-squared) and status flag 
# 
data_I
_shelx_title ' 80529e in P2(1)' 
_shelx_refln_list_code          4 
_shelx_F_calc_maximum      369.43 
_exptl_crystal_F_000      1088.00 
_reflns_d_resolution_high  0.8396 
 
loop_ 
 _symmetry_equiv_pos_as_xyz 
 'x, y, z' 
 '-x, y+1/2, -z' 
 
_cell_length_a     8.9653 
_cell_length_b    20.7708 
_cell_length_c    12.9031 
_cell_angle_alpha  90.000 
_cell_angle_beta  106.015 
_cell_angle_gamma  90.000 
 
_shelx_F_squared_multiplier     1.000 
 
loop_ 
 _refln_index_h 
 _refln_index_k 
 _refln_index_l 
 _refln_F_squared_calc 
 _refln_F_squared_meas 
 _refln_F_squared_sigma 
 _refln_observed_status 
   0 -24   0      160.68      131.06     22.88 o 
   1 -24   0       93.31       92.25     14.42 o 
   2 -24   0      370.49      352.45     31.57 o 
   1 -23   0      574.40      588.92     31.25 o 
   2 -23   0      341.07      342.45     30.17 o 
   3 -23   0      313.32      364.03     32.13 o 
   0 -22   0     2135.29     2044.60     85.00 o 
   1 -22   0      452.02      474.77     25.23 o 
   2 -22   0      427.40      413.73     32.23 o 
   3 -22   0      140.49      139.28     21.02 o 
   4 -22   0      142.67      118.45     20.36 o 
   1 -21   0       29.06       39.36     10.33 o 
   2 -21   0      245.13      180.01     22.32 o 
   3 -21   0     1271.09     1251.01     60.06 o 
   4 -21   0      285.53      291.26     27.28 o 
   5 -21   0       60.25       77.63     18.03 o 
   0 -20   0     1086.46     1058.87     51.65 o 
   1 -20   0      288.30      347.03     27.37 o 
   2 -20   0      473.21      445.12     31.10 o 
   3 -20   0      234.98      236.14     23.45 o 
   4 -20   0      174.21      158.43     21.20 o 
   5 -20   0      164.97      162.26     23.17 o 
   6 -20   0      120.18      120.13     22.70 o 
   1 -19   0     1366.00     1212.99     55.30 o 
   2 -19   0      714.70      684.06     38.95 o 
   3 -19   0     1010.67      921.62     46.98 o 
   4 -19   0      172.21      165.43     21.67 o 
   5 -19   0      109.58      113.50     19.62 o 
   6 -19   0      179.07      187.10     25.31 o 
   0 -18   0      360.29      305.37     24.19 o 
   1 -18   0      190.88      180.85     19.34 o 
   2 -18   0      790.41      752.54     39.98 o 
   3 -18   0       19.04       25.41     11.02 o 
   4 -18   0     1268.00     1190.67     55.86 o 
   5 -18   0      848.13      768.23     43.90 o 
   6 -18   0       68.82       79.03     19.43 o 
   7 -18   0      160.98      151.70     24.94 o 
   1 -17   0     2630.89     2381.71     88.46 o 
   2 -17   0     2589.16     2319.97     86.96 o 
   3 -17   0      324.74      279.49     24.19 o 
   4 -17   0       33.69       53.99     14.20 o 
   5 -17   0      148.33      139.00     19.71 o 
   6 -17   0      283.76      280.80     28.12 o 
   7 -17   0      110.97      132.65     22.51 o 
   0 -16   0     5496.25     5553.74    179.81 o 
   1 -16   0     1327.19     1245.12     53.43 o 
   2 -16   0     1303.07     1241.85     53.99 o 
   3 -16   0      152.91      161.79     18.40 o 
   4 -16   0     1049.62      950.98     46.89 o 
   5 -16   0      988.72      966.12     48.85 o 
   6 -16   0      231.97      240.44     25.22 o 
   7 -16   0       47.93       38.02     16.91 o 
   1 -15   0      505.33      466.79     27.74 o 
   2 -15   0      558.77      496.77     29.61 o 
   3 -15   0     4988.54     4965.36    163.28 o 
   4 -15   0      405.51      378.41     27.46 o 
   5 -15   0      302.86      287.06     24.66 o 
   6 -15   0      545.46      517.23     35.40 o 
   7 -15   0      220.84      206.72     24.85 o 
   8 -15   0      130.69      124.71     22.42 o 
   1 -14   0     2507.66     2526.96     89.58 o 
   2 -14   0      832.57      743.67     36.24 o 
   3 -14   0      863.59      829.41     40.63 o 
   4 -14   0      333.50      295.56     23.45 o 
   5 -14   0       71.06       68.10     15.13 o 
   6 -14   0      671.44      649.50     39.42 o 
   7 -14   0      552.24      581.31     38.95 o 
   8 -14   0      140.26      157.31     23.63 o 
   1 -13   0     1043.71     1028.98     43.81 o 
   2 -13   0     2652.85     2744.79    109.85 o 
   3 -13   0     5532.80     5678.41    127.83 o 
   4 -13   0     2253.80     2344.03    124.19 o 
   5 -13   0      450.38      433.24     19.25 o 
   6 -13   0      627.35      625.77     39.14 o 
   7 -13   0      173.41      153.20     22.42 o 
   8 -13   0      241.23      212.61     26.25 o 
   1 -12   0     2638.78     2684.63     91.73 o 
   2 -12   0     4403.30     4661.15    104.49 o 
   3 -12   0      918.09      925.95     27.19 o 
   4 -12   0     2701.88     2750.44    142.63 o 
   5 -12   0     1401.98     1351.88     83.46 o 
   6 -12   0      653.34      653.21     25.59 o 
   7 -12   0      550.65      552.71     24.79 o 
   8 -12   0        5.27        3.70      7.91 o 
   1 -11   0     5773.15     5857.69    182.80 o 
   2 -11   0     3309.99     3322.69     76.45 o 
   3 -11   0      353.76      350.40     14.24 o 
   4 -11   0      363.50      332.50     14.99 o 
   5 -11   0      207.09      206.28     13.06 o 
   6 -11   0       83.10       88.57     10.31 o 
   7 -11   0     1389.29     1372.53     42.80 o 
   8 -11   0     1540.70     1614.41     50.06 o 
   9 -11   0      125.58      127.17     18.54 o 
   1 -10   0     1947.90     1910.28     66.79 o 
   2 -10   0     2251.73     2155.27     52.62 o 
   3 -10   0      382.28      401.64     15.08 o 
   4 -10   0     3978.82     3787.17    395.02 o 
   5 -10   0     4250.60     4466.51    103.53 o 
   6 -10   0      124.42      124.17     15.27 o 
   7 -10   0      156.85      142.49     13.21 o 
   8 -10   0       20.84       26.70      9.55 o 
   9 -10   0       86.67       91.80     13.87 o 
   1  -9   0     8230.72     8752.48    264.44 o 
   2  -9   0     1643.57     1530.87     36.64 o 
   3  -9   0     2057.41     2040.84     51.28 o 
   4  -9   0     2414.64     2559.39     62.18 o 
   5  -9   0      790.83      774.73     25.84 o 
   6  -9   0      996.26      987.12     32.16 o 
   7  -9   0      636.40      613.53     25.20 o 
   8  -9   0      627.84      638.29     28.49 o 
   9  -9   0       43.66       42.37     11.44 o 
   1  -8   0     1804.65     1752.61     60.06 o 
   2  -8   0     1105.46     1048.41     28.63 o 
   3  -8   0      715.21      659.72     19.91 o 
   4  -8   0      751.62      636.57     20.83 o 
   5  -8   0      855.21      856.70     26.85 o 
   6  -8   0     1598.55     1545.88     44.25 o 
   7  -8   0      741.95      715.10     27.63 o 
   8  -8   0       45.68       62.55     11.01 o 
   9  -8   0      685.31      703.01     30.08 o 
   1  -7   0      572.36      565.99     24.38 o 
   2  -7   0       65.39       65.17      4.88 o 
   3  -7   0    12837.61    12959.98    276.89 o 
   4  -7   0     3700.97     3838.48    112.79 o 
   5  -7   0      829.00      810.67     26.61 o 
   6  -7   0     2380.09     2352.82     61.01 o 
   7  -7   0      310.05      321.75     17.50 o 
   8  -7   0      166.63      149.67     14.18 o 
   9  -7   0      138.09      145.91     15.26 o 
   1  -6   0     8178.11     8540.54    248.93 o 
   2  -6   0     2039.92     2057.61     48.48 o 
   3  -6   0     2252.37     2266.65     63.47 o 
   4  -6   0     1430.54     1421.86     74.77 o 
   5  -6   0     1355.69     1365.29     38.28 o 
   6  -6   0     1974.49     1941.75     52.92 o 
   7  -6   0     1378.87     1355.88     41.21 o 
   8  -6   0      134.34      150.89     13.93 o 
   9  -6   0      622.18      633.05     28.20 o 
   2  -5   0     5383.38     5419.56    115.96 o 
   3  -5   0     5465.67     5195.13    114.94 o 
   4  -5   0     3225.16     3306.08     76.23 o 
   5  -5   0      643.73      591.20     21.33 o 
   6  -5   0     1922.34     1915.85     50.75 o 
   7  -5   0      766.08      708.90     28.03 o 
   8  -5   0     1438.96     1440.71     43.98 o 
   9  -5   0      131.19      144.46     14.92 o 
  10  -5   0      111.25      102.29     14.40 o 
   1  -4   0     9295.26     9408.21    199.69 o 
   2  -4   0     8240.46     8534.81    214.56 o 
   3  -4   0      110.74      117.80      6.95 o 
   4  -4   0     3418.18     3284.86     79.26 o 
   5  -4   0     3126.52     3044.18     72.82 o 
   6  -4   0      382.36      370.98     23.68 o 
   7  -4   0      229.05      214.50     14.43 o 
   8  -4   0       78.48       84.96     11.22 o 
   9  -4   0        3.26       -1.24      7.76 o 
  10  -4   0      137.81      138.00     15.42 o 
   1  -3   0    30048.40    26918.74    948.65 o 
   2  -3   0     7338.68     7350.78    161.92 o 
   3  -3   0     8690.23     9043.38    194.83 o 
   5  -3   0      643.56      694.53     40.96 o 
   6  -3   0       50.32       49.70      7.92 o 
   7  -3   0     1499.67     1433.38     45.86 o 
   8  -3   0     1212.98     1202.87     52.54 o 
   9  -3   0      201.46      222.61     29.19 o 
  10  -3   0       35.68       44.43     11.43 o 
   1  -2   0    11197.33    11065.51    232.09 o 
   2  -2   0     3919.79     4011.43     85.09 o 
   3  -2   0     2392.53     2359.07     53.69 o 
   4  -2   0     7186.64     7227.66    157.94 o 
   5  -2   0     3897.95     3856.87     90.31 o 
   6  -2   0      677.50      616.80     22.62 o 
   7  -2   0      571.94      545.35     22.42 o 
   8  -2   0      171.81      159.57     13.67 o 
   9  -2   0      374.25      404.33     21.79 o 
  10  -2   0      195.68      212.32     17.80 o 
   1  -1   0     6453.28     6488.10    195.22 o 
   2  -1   0     3070.11     3288.59     76.53 o 
   3  -1   0     8899.12     8431.51    181.31 o 
   4  -1   0     5048.85     5212.41    113.95 o 
   5  -1   0     1684.71     1733.23     44.72 o 
   6  -1   0     2540.30     2374.06     93.13 o 
   7  -1   0      445.76      429.41     19.58 o 
   8  -1   0       70.10       73.71     14.53 o 
   9  -1   0      106.92      118.40     13.56 o 
  10  -1   0      131.47      126.14     14.92 o 
   1   0   0    17528.26    15809.17    337.24 o 
   2   0   0      328.21      329.32     22.28 o 
   3   0   0     1624.04     1739.62     59.69 o 
   4   0   0      239.18      221.08     10.37 o 
   5   0   0      963.81      994.77     29.12 o 
   6   0   0     2490.57     2218.97     63.05 o 
   7   0   0     1134.76     1140.46     70.57 o 
   8   0   0       58.80       57.26      9.68 o 
   9   0   0      603.61      626.64     27.34 o 
  10   0   0      249.67      251.15     18.72 o 
   1   1   0     6373.05     6203.49    105.72 o 
   2   1   0     3555.09     3716.90     77.06 o 
   3   1   0     8688.61     8356.16    257.34 o 
   4   1   0     4956.39     5034.80    113.58 o 
   5   1   0     1705.62     1736.38     44.75 o 
   6   1   0     2546.01     2392.05     60.41 o 
   7   1   0      443.63      455.87     19.96 o 
   8   1   0       84.26       85.79     10.88 o 
   9   1   0      103.77      132.05     21.25 o 
  10   1   0      125.45      153.60     15.96 o 
   1   2   0    11406.38    10921.12    184.53 o 
   2   2   0     3269.23     3497.84    116.67 o 
   3   2   0     2273.87     2274.91     53.40 o 
   4   2   0     7251.90     7252.76    158.06 o 
   5   2   0     3987.15     3963.77     90.64 o 
   6   2   0      721.92      654.02     37.41 o 
   7   2   0      567.16      589.23     22.87 o 
   8   2   0      163.39      170.55     13.54 o 
   9   2   0      403.02      385.32     21.53 o 
  10   2   0      183.14      209.75     20.41 o 
   1   3   0    30037.15    25673.85    554.05 o 
   2   3   0     8025.53     7753.35    128.76 o 
   3   3   0     8749.37     9114.66    194.73 o 
   4   3   0       18.65       34.38      7.29 o 
   5   3   0      653.34      648.61     21.99 o 
   6   3   0       69.25       94.94     19.20 o 
   7   3   0     1458.63     1451.03     42.44 o 
   8   3   0     1180.59     1213.33     40.26 o 
   9   3   0      204.89      212.73     19.90 o 
  10   3   0       34.48       42.44     11.44 o 
   0   4   0    40056.65    33765.65    688.51 o 
   1   4   0     9536.70     9404.81    153.54 o 
   2   4   0     8024.71     7872.22    137.37 o 
   3   4   0       90.49       66.13      8.31 o 
   4   4   0     3511.57     3380.75     76.91 o 
   5   4   0     3158.38     3061.23     72.67 o 
   6   4   0      391.94      379.46     21.86 o 
   7   4   0      247.13      247.66     15.37 o 
   8   4   0       81.40       94.97     11.33 o 
   9   4   0        5.85        8.05      8.06 o 
  10   4   0      132.65      150.86     21.58 o 
   1   5   0    10897.55    10620.42    208.19 o 
   2   5   0     5332.96     5249.23    110.21 o 
   3   5   0     5463.65     5253.02    114.85 o 
   4   5   0     3182.82     3266.19     76.02 o 
   5   5   0      700.13      698.07     27.65 o 
   6   5   0     1868.69     1881.32     50.41 o 
   7   5   0      769.90      801.85     27.93 o 
   8   5   0     1460.51     1342.17     42.69 o 
   9   5   0      140.59      149.55     20.18 o 
  10   5   0      120.34      129.10     20.27 o 
   0   6   0    21129.34    20229.95    406.79 o 
   1   6   0     8016.74     8076.22    167.07 o 
   2   6   0     2156.69     2133.55     46.46 o 
   3   6   0     2065.34     2064.78     72.11 o 
   4   6   0     1417.12     1460.54     82.99 o 
   5   6   0     1356.98     1428.59     42.78 o 
   6   6   0     1973.17     2060.77     53.28 o 
   7   6   0     1361.28     1368.71     68.65 o 
   8   6   0      131.58      145.73     18.59 o 
   9   6   0      616.72      635.30     38.76 o 
   1   7   0      616.36      612.60     22.23 o 
   2   7   0       59.04       52.50      6.91 o 
   3   7   0    12995.46    13033.36    387.17 o 
   4   7   0     3817.96     3911.73    122.74 o 
   5   7   0      834.54      895.18     38.02 o 
   6   7   0     2357.83     2353.69     84.16 o 
   7   7   0      309.21      302.57     24.10 o 
   8   7   0      173.76      168.24     19.52 o 
   9   7   0      148.19      164.03     21.67 o 
   0   8   0    32541.16    32130.46    938.75 o 
   1   8   0     1921.74     1907.29     63.61 o 
   2   8   0     1289.65     1230.93     42.87 o 
   3   8   0      691.42      622.79     28.02 o 
   4   8   0      684.35      635.86     29.61 o 
   5   8   0      807.56      706.57     35.12 o 
   6   8   0     1575.89     1665.74     63.89 o 
   7   8   0      729.22      751.51     38.58 o 
   8   8   0       40.18       47.73     14.01 o 
   9   8   0      666.52      688.26     41.85 o 
   1   9   0     8205.58     9066.15    272.28 o 
   2   9   0     1413.03     1313.31     50.53 o 
   3   9   0     1935.18     2027.79     70.80 o 
   4   9   0     2352.15     2566.84     87.71 o 
   5   9   0      776.43      796.91     36.71 o 
   6   9   0     1011.28     1021.13     45.77 o 
   7   9   0      630.24      665.66     36.52 o 
   8   9   0      632.73      651.65     38.02 o 
   9   9   0       41.70       57.92     15.79 o 
   0  10   0     1274.56     1681.80     58.57 o 
   1  10   0     1806.38     1928.40     66.23 o 
   2  10   0     2496.91     2451.67     78.84 o 
   3  10   0      392.58      430.92     22.70 o 
   4  10   0     3893.44     3989.25    132.36 o 
   5  10   0     4148.31     4275.74    142.35 o 
   6  10   0      123.02      123.40     15.97 o 
   7  10   0      148.49      153.29     18.77 o 
   8  10   0       22.11       22.14     12.42 o 
   9  10   0       88.30       80.06     18.12 o 
   1  11   0     6043.93     6240.10    192.51 o 
   2  11   0     3328.04     3383.13    110.13 o 
   3  11   0      381.25      368.89     21.86 o 
   4  11   0      373.17      352.45     22.23 o 
   5  11   0      201.95      207.93     18.59 o 
   6  11   0       85.15       85.29     14.57 o 
   7  11   0     1409.97     1435.12     61.74 o 
   8  11   0     1544.62     1670.13     70.80 o 
   9  11   0      131.31      143.39     21.20 o 
   0  12   0    16905.59    19277.38    570.63 o 
   1  12   0     2649.84     2762.44     92.38 o 
   2  12   0     4362.82     4673.84    149.55 o 
   3  12   0      880.70      895.18     39.51 o 
   4  12   0     2650.13     2790.18     97.70 o 
   5  12   0     1428.93     1508.91     59.87 o 
   6  12   0      658.03      726.10     37.64 o 
   7  12   0      552.71      638.48     36.80 o 
   8  12   0        8.26       12.42     12.52 o 
   1  13   0     1066.11     1079.14     43.90 o 
   2  13   0     2704.51     2592.44     92.38 o 
   3  13   0     5594.94     5853.95    184.11 o 
   4  13   0     2246.38     2375.45     86.31 o 
   5  13   0      444.39      459.13     28.86 o 
   6  13   0      577.09      618.21     35.59 o 
   7  13   0      175.01      162.17     20.27 o 
   8  13   0      237.80      272.12     26.81 o 
   1  14   0     2490.60     2579.64     89.11 o 
   2  14   0      817.45      832.50     38.20 o 
   3  14   0      843.51      847.44     39.23 o 
   4  14   0      335.81      302.57     22.23 o 
   5  14   0       80.04       92.48     15.04 o 
   6  14   0      686.32      733.30     40.45 o 
   7  14   0      522.53      547.12     36.15 o 
   8  14   0      144.19      192.52     23.26 o 
   1  15   0      504.64      517.69     28.12 o 
   2  15   0      581.35      558.42     30.26 o 
   3  15   0     4829.89     5122.85    165.89 o 
   4  15   0      461.36      487.71     29.52 o 
   5  15   0      277.25      261.09     22.32 o 
   6  15   0      574.64      672.76     38.95 o 
   7  15   0      209.19      216.53     23.35 o 
   8  15   0      131.19      138.25     21.30 o 
   1  16   0     1388.51     1401.68     56.32 o 
   2  16   0     1313.81     1274.83     53.06 o 
   3  16   0      146.19      183.37     18.96 o 
   4  16   0     1058.54     1111.74     50.25 o 
   5  16   0     1077.79     1178.15     53.80 o 
   6  16   0      195.27      211.02     23.07 o 
   7  16   0       54.09       66.88     17.09 o 
   1  17   0     2612.96     2498.00     89.86 o 
   2  17   0     2624.84     2705.09     96.58 o 
   3  17   0      326.45      322.46     23.91 o 
   4  17   0       41.02       41.20     12.52 o 
   5  17   0      159.79      176.64     20.74 o 
   6  17   0      299.04      299.30     26.25 o 
   7  17   0      108.77      127.14     20.92 o 
   1  18   0      227.22      229.14     20.46 o 
   2  18   0      786.29      831.75     41.38 o 
   3  18   0       14.29       27.65     10.65 o 
   4  18   0     1294.15     1276.60     57.35 o 
   5  18   0      893.52      996.10     49.97 o 
   6  18   0       74.36       99.02     17.93 o 
   7  18   0      166.16      169.36     23.26 o 
   1  19   0     1297.13     1311.16     56.89 o 
   2  19   0      698.44      670.80     36.43 o 
   3  19   0      934.80      893.50     44.65 o 
   4  19   0      186.88      178.79     20.36 o 
   5  19   0      119.93       95.19     18.03 o 
   6  19   0      181.96      175.99     22.51 o 
   2  20   0      506.12      499.11     31.67 o 
   3  20   0      250.16      257.08     22.98 o 
   4  20   0      178.69      195.51     22.60 o 
   5  20   0      162.35      125.55     19.62 o 
   6  20   0      116.59      101.17     19.43 o 
   2  21   0      215.95      229.89     22.98 o 
   3  21   0     1254.68     1298.18     59.59 o 
   4  21   0      286.65      293.88     26.15 o 
   5  21   0       62.37       68.56     17.09 o 
   2  22   0      433.14      402.14     29.89 o 
   3  22   0      141.00      130.59     19.15 o 
   4  22   0      144.19      128.63     19.43 o 
   2  23   0      334.24      357.30     28.77 o 
   3  23   0      318.66      318.35     27.56 o 
  -2 -24   1       20.33       35.22     16.44 o 
  -1 -24   1       83.07       81.09     13.70 o 
   0 -24   1      496.28      544.05     27.54 o 
   1 -24   1      588.03      601.01     29.05 o 
   2 -24   1       34.13       54.67     13.41 o 
  -3 -23   1      428.73      407.10     33.07 o 
  -2 -23   1      440.72      478.46     35.96 o 
  -1 -23   1       77.56      109.02     14.33 o 
   0 -23   1      471.26      475.15     31.62 o 
   1 -23   1      355.62      359.80     39.79 o 
   2 -23   1      700.92      648.29     42.13 o 
   3 -23   1      122.76      146.94     22.98 o 
  -4 -22   1      566.04      530.30     38.30 o 
  -3 -22   1      118.99      115.18     20.83 o 
  -2 -22   1      466.84      469.49     34.93 o 
  -1 -22   1     1354.43     1361.10     45.44 o 
   0 -22   1      416.19      373.59     29.57 o 
   1 -22   1      310.97      313.30     20.69 o 
   2 -22   1        6.00       18.12     13.17 o 
   3 -22   1      145.42      141.52     21.30 o 
   4 -22   1      163.82      162.17     23.17 o 
  -5 -21   1      548.57      637.08     42.22 o 
  -4 -21   1      584.68      597.01     39.79 o 
  -3 -21   1       17.50       11.21     12.33 o 
  -2 -21   1       62.61       92.48     17.94 o 
  -1 -21   1      386.53      388.17     38.35 o 
   0 -21   1      156.05      158.25     14.74 o 
   1 -21   1      639.45      635.45     27.57 o 
   2 -21   1     1890.17     1780.16     75.57 o 
   3 -21   1      154.14      180.38     23.07 o 
   4 -21   1      271.23      262.96     26.15 o 
   5 -21   1       69.69       81.08     19.24 o 
  -6 -20   1      230.99      211.02     26.99 o 
  -5 -20   1      105.33       94.26     18.77 o 
  -4 -20   1      596.33      598.69     39.14 o 
  -3 -20   1      171.03      134.52     19.62 o 
  -2 -20   1      597.39      618.68     37.36 o 
  -1 -20   1     1332.61     1258.29     57.63 o 
   0 -20   1      409.93      376.29     23.35 o 
   1 -20   1      202.02      196.12     15.13 o 
   2 -20   1       65.79       63.24     14.95 o 
   3 -20   1      616.77      548.24     35.49 o 
   4 -20   1      422.96      391.30     30.54 o 
   5 -20   1      565.94      544.50     37.64 o 
  -6 -19   1       50.44       27.18     16.07 o 
  -5 -19   1      272.80      263.24     26.99 o 
  -4 -19   1      342.16      299.58     27.46 o 
  -3 -19   1      826.64      802.79     43.71 o 
  -2 -19   1      817.29      767.48     41.19 o 
  -1 -19   1      234.74      219.80     21.48 o 
   0 -19   1      812.08      838.66     43.43 o 
   1 -19   1      152.45      156.19     18.96 o 
   2 -19   1      264.51      255.40     23.54 o 
   3 -19   1      134.61      111.72     17.56 o 
   4 -19   1      274.67      274.82     26.15 o 
   5 -19   1      102.13      151.42     22.14 o 
   6 -19   1      276.95      252.13     26.99 o 
  -7 -18   1      490.96      462.12     36.99 o 
  -6 -18   1     1420.13     1350.49     65.20 o 
  -5 -18   1      331.53      267.82     25.69 o 
  -4 -18   1       95.22      111.54     17.84 o 
  -3 -18   1      379.82      363.84     27.28 o 
  -2 -18   1      198.71      162.91     18.59 o 
  -1 -18   1       23.42       19.43     10.28 o 
   0 -18   1     2159.46     1976.67     54.79 o 
   1 -18   1     2228.84     2157.25     83.32 o 
   2 -18   1       26.39       36.15     11.68 o 
   3 -18   1     1580.16     1388.32     60.90 o 
   4 -18   1      653.29      607.28     36.90 o 
   5 -18   1       29.07       26.44     12.89 o 
   6 -18   1       35.15       32.13     15.13 o 
  -7 -17   1       50.68       74.08     20.27 o 
  -6 -17   1       11.21       17.19     13.92 o 
  -5 -17   1      304.38      275.48     25.41 o 
  -4 -17   1      239.65      228.20     22.32 o 
  -3 -17   1     2321.51     2049.83     79.77 o 
  -2 -17   1     1175.78     1127.62     51.19 o 
  -1 -17   1      460.32      453.06     28.77 o 
   0 -17   1     1656.04     1551.92     44.87 o 
   1 -17   1      906.91      899.29     44.09 o 
   2 -17   1     1319.96     1288.47     56.32 o 
   3 -17   1      504.83      485.19     31.48 o 
   4 -17   1      410.16      405.79     29.70 o 
   5 -17   1       27.82       27.56     12.24 o 
   6 -17   1      702.82      733.67     44.09 o 
   7 -17   1      423.09      443.43     36.15 o 
  -7 -16   1      560.22      547.30     38.48 o 
  -6 -16   1     1108.41     1049.81     53.90 o 
  -5 -16   1      283.49      269.31     25.41 o 
  -4 -16   1      823.83      768.51     40.73 o 
  -3 -16   1      407.84      373.93     27.09 o 
  -2 -16   1     1190.40     1188.52     52.03 o 
  -1 -16   1     2538.38     2401.23     87.62 o 
   0 -16   1     1378.33     1333.95     55.95 o 
   1 -16   1     2580.14     2586.08     93.69 o 
   2 -16   1       17.03       17.00      9.90 o 
   3 -16   1      941.38     1046.54     48.48 o 
   4 -16   1      636.77      617.28     36.24 o 
   5 -16   1     1100.41     1062.51     52.40 o 
   6 -16   1      113.62      124.90     20.74 o 
   7 -16   1       90.05       89.21     19.43 o 
  -8 -15   1      216.72      255.77     29.52 o 
  -7 -15   1      823.11      763.84     45.40 o 
  -6 -15   1       52.70       59.69     15.88 o 
  -5 -15   1      572.59      537.59     33.81 o 
  -4 -15   1     1141.83     1052.70     48.85 o 
  -3 -15   1      669.62      627.92     34.28 o 
  -2 -15   1      349.20      337.59     24.19 o 
  -1 -15   1     1309.60     1240.73     51.84 o 
   1 -15   1     2178.80     2105.22     78.28 o 
   2 -15   1     7878.72     8077.15    252.67 o 
   3 -15   1      589.77      623.07     34.75 o 
   4 -15   1     1135.95     1039.25     48.67 o 
   5 -15   1      364.63      354.22     27.56 o 
   6 -15   1      153.27      194.67     23.73 o 
   7 -15   1      287.11      333.39     29.80 o 
  -8 -14   1      192.73      206.53     26.62 o 
  -7 -14   1      545.24      516.48     35.78 o 
  -6 -14   1       38.15       41.20     14.39 o 
  -5 -14   1      429.61      424.10     29.14 o 
  -4 -14   1     1296.56     1333.67     57.17 o 
  -3 -14   1      280.71      288.18     21.95 o 
  -2 -14   1     4320.69     4247.90    139.83 o 
  -1 -14   1     7070.71     6678.37    209.98 o 
   0 -14   1      214.87      199.15     17.37 o 
   1 -14   1      879.15      852.95     39.42 o 
   2 -14   1       65.45       80.32      8.73 o 
   3 -14   1       16.06       12.88      9.29 o 
   4 -14   1      787.38      818.41     35.68 o 
   5 -14   1     2288.40     2317.07    150.71 o 
   6 -14   1      431.67      434.56     32.88 o 
   7 -14   1      206.50      228.86     25.22 o 
   8 -14   1      285.47      306.96     29.89 o 
  -8 -13   1      314.25      300.60     28.77 o 
  -7 -13   1      699.45      676.40     41.94 o 
  -6 -13   1       97.01      110.32     18.21 o 
  -5 -13   1     2260.94     2223.48     84.53 o 
  -4 -13   1     1767.60     1712.82     67.25 o 
  -3 -13   1     2279.88     2282.32     82.85 o 
  -2 -13   1     1105.31      965.09     42.13 o 
  -1 -13   1     1153.25     1162.27     47.54 o 
   1 -13   1     4676.13     4943.23    161.78 o 
   2 -13   1    11363.90    12532.60    378.67 o 
   3 -13   1     2118.57     2141.75     64.26 o 
   4 -13   1      703.25      702.76     28.63 o 
   5 -13   1      358.77      342.35     22.46 o 
   6 -13   1      596.34      595.44     29.52 o 
   7 -13   1      283.78      285.62     18.43 o 
   8 -13   1      256.91      301.70     19.97 o 
  -9 -12   1       60.89       81.55     20.08 o 
  -8 -12   1       95.37       83.70     19.24 o 
  -7 -12   1      824.62      810.56     30.35 o 
  -6 -12   1     2103.24     2050.54     55.44 o 
  -5 -12   1     1071.30     1042.02     46.98 o 
  -4 -12   1      861.08      916.15     27.27 o 
  -3 -12   1      943.02      961.66     64.29 o 
  -2 -12   1     2089.77     2173.01     52.43 o 
  -1 -12   1     4925.33     4908.76    156.18 o 
   1 -12   1     2486.45     2625.13     88.83 o 
   2 -12   1      147.33      178.47     21.11 o 
   3 -12   1     3131.07     3229.50    130.49 o 
   4 -12   1     1353.04     1341.06     65.57 o 
   5 -12   1      597.98      640.22     23.94 o 
   6 -12   1      176.39      177.85     14.07 o 
   7 -12   1      130.47      142.45     13.98 o 
   8 -12   1      192.35      232.03     24.71 o 
  -9 -11   1      485.47      516.66     26.16 o 
  -8 -11   1      381.77      397.33     38.11 o 
  -7 -11   1       70.26       65.77     10.34 o 
  -6 -11   1       72.45       76.13      9.70 o 
  -5 -11   1      537.17      547.28     21.03 o 
  -4 -11   1      825.55      809.86     25.04 o 
  -3 -11   1     9406.67     9827.89    212.58 o 
  -2 -11   1     3907.61     4037.48     90.06 o 
  -1 -11   1      730.66      631.66     29.42 o 
   1 -11   1     1822.71     1812.86     64.45 o 
   2 -11   1     4171.05     4689.50    175.51 o 
   3 -11   1      996.87     1060.92     29.88 o 
   4 -11   1     1839.93     1882.91     67.77 o 
   5 -11   1       65.32       52.67      8.26 o 
   6 -11   1     2063.33     2026.43     55.91 o 
   7 -11   1     1181.32     1182.26     52.45 o 
   8 -11   1       91.19       99.21     13.23 o 
  -9 -10   1      206.63      234.05     31.76 o 
  -8 -10   1       85.67       86.76     12.24 o 
  -7 -10   1      252.69      256.10     16.40 o 
  -6 -10   1     3776.59     3613.32     89.03 o 
  -5 -10   1     1925.30     1935.68     51.57 o 
  -4 -10   1     1797.53     1706.63    108.77 o 
  -3 -10   1     2048.70     2068.80     49.09 o 
  -2 -10   1     1052.23     1106.67     28.14 o 
  -1 -10   1       16.14       13.92      5.70 o 
   1 -10   1     2662.18     2548.25     84.91 o 
   2 -10   1     2040.42     2204.39     53.24 o 
   3 -10   1     7770.44     8042.21    178.03 o 
   4 -10   1     2236.94     2072.62    137.59 o 
   5 -10   1      110.96      125.47     13.68 o 
   6 -10   1      133.16      135.36     12.09 o 
   7 -10   1      138.93      133.60     12.93 o 
   8 -10   1       63.40       72.75     14.11 o 
   9 -10   1      338.80      417.47     23.60 o 
  -9  -9   1      311.14      333.06     21.15 o 
  -8  -9   1      434.21      435.84     22.51 o 
  -7  -9   1      948.07      910.41     31.59 o 
  -6  -9   1        3.53       26.59     14.06 o 
  -5  -9   1     2263.49     2259.96     57.65 o 
  -4  -9   1     4461.66     4605.03    207.22 o 
  -3  -9   1     7903.78     8142.15    174.54 o 
  -2  -9   1     3683.06     3706.40     81.83 o 
  -1  -9   1      169.95      157.58      6.40 o 
   1  -9   1     1450.40     1318.64     50.16 o 
   2  -9   1     5346.73     5570.51    123.71 o 
   3  -9   1     1077.30     1093.38     29.52 o 
   4  -9   1     1095.28     1054.67     32.26 o 
   5  -9   1      539.36      576.57     22.10 o 
   6  -9   1     1587.13     1630.47     85.65 o 
   7  -9   1      891.37      925.35     32.86 o 
   8  -9   1      252.90      270.15     29.19 o 
   9  -9   1       50.50       46.75     11.82 o 
  -9  -8   1      132.75      165.22     15.55 o 
  -8  -8   1      543.22      545.54     28.21 o 
  -7  -8   1      462.53      466.58     21.73 o 
  -6  -8   1      548.75      548.06     35.13 o 
  -5  -8   1     1483.37     1480.84     39.95 o 
  -4  -8   1     5666.18     5900.78    131.30 o 
  -3  -8   1      737.88      749.56     21.74 o 
  -2  -8   1     9400.69     9867.00    207.86 o 
  -1  -8   1     8077.74     8426.25    181.22 o 
   1  -8   1     2566.69     2383.30     81.26 o 
   2  -8   1      489.00      500.26     25.08 o 
   3  -8   1     3204.46     3358.22     77.05 o 
   4  -8   1      499.75      469.04     17.52 o 
   5  -8   1     2892.40     2842.11     69.93 o 
   6  -8   1      990.34     1051.03     33.58 o 
   7  -8   1      445.42      432.77     21.45 o 
   8  -8   1      432.75      403.96     21.93 o 
   9  -8   1      121.99      149.64     15.62 o 
 -10  -7   1        8.36       17.39     10.37 o 
  -9  -7   1       11.08       12.06      8.77 o 
  -8  -7   1      870.43      830.43     31.04 o 
  -7  -7   1     3069.83     3061.38    117.37 o 
  -6  -7   1       88.83       79.42      9.14 o 
  -5  -7   1     2096.83     2097.88     53.49 o 
  -4  -7   1     4783.51     4849.02    109.08 o 
  -3  -7   1      541.79      558.66     17.29 o 
  -2  -7   1       21.87       24.43      2.95 o 
  -1  -7   1     1339.65     1304.09     31.61 o 
   1  -7   1     8201.91     8125.06    244.73 o 
   2  -7   1    22707.01    23293.56    485.92 o 
   3  -7   1     2064.50     2176.27     52.87 o 
   4  -7   1      916.81      841.68     18.66 o 
   5  -7   1     1118.91     1012.25     35.54 o 
   6  -7   1       10.00       14.03      6.73 o 
   7  -7   1      158.86      156.01     13.08 o 
   8  -7   1      582.41      588.43     34.61 o 
   9  -7   1      229.58      226.29     17.86 o 
 -10  -6   1      264.43      281.80     38.39 o 
  -9  -6   1       43.52       58.71     11.29 o 
  -8  -6   1      259.80      255.43     16.68 o 
  -7  -6   1     1385.19     1389.56     41.78 o 
  -6  -6   1     1537.31     1384.77     56.42 o 
  -5  -6   1     1529.86     1498.68     40.65 o 
  -4  -6   1     6260.93     6306.10    147.77 o 
  -3  -6   1     2870.86     2972.36    104.06 o 
  -2  -6   1     2778.49     2640.93     72.48 o 
  -1  -6   1     9325.97     9601.55    202.83 o 
   2  -6   1      437.05      458.53     14.82 o 
   3  -6   1     2943.94     3061.84     69.03 o 
   4  -6   1      707.31      672.00     14.80 o 
   5  -6   1     4215.00     4395.68    101.95 o 
   6  -6   1     1194.09     1200.48     39.79 o 
   7  -6   1      377.94      410.35     22.84 o 
   8  -6   1      746.11      742.17     39.56 o 
   9  -6   1       97.58      106.89     24.57 o 
 -10  -5   1       49.29       64.06     12.66 o 
  -9  -5   1      516.42      487.98     24.01 o 
  -8  -5   1      468.57      471.00     22.35 o 
  -7  -5   1      538.10      549.96     22.89 o 
  -6  -5   1      138.00      145.02     17.56 o 
  -5  -5   1     4328.78     4474.52    102.44 o 
  -4  -5   1     1762.49     1797.70     44.87 o 
  -3  -5   1    12979.54    13238.74    280.36 o 
  -2  -5   1     2937.63     3025.58     66.93 o 
   1  -5   1     6024.81     5940.17    175.79 o 
   2  -5   1     5114.01     5113.33    108.53 o 
   3  -5   1     2416.24     2476.19     44.59 o 
   4  -5   1     1035.53      991.40     29.79 o 
   5  -5   1      126.21      153.34     29.42 o 
   6  -5   1     2085.77     2022.72     55.01 o 
   7  -5   1     1234.06     1157.43     37.02 o 
   8  -5   1       83.67       88.46     11.68 o 
   9  -5   1      177.14      195.79     22.88 o 
 -10  -4   1       26.71       30.21     10.59 o 
  -9  -4   1      506.59      479.79     23.84 o 
  -8  -4   1      340.13      332.67     18.77 o 
  -7  -4   1     1305.40     1294.79     39.75 o 
  -6  -4   1     6428.35     6147.99    385.96 o 
  -5  -4   1     2339.02     2369.22     95.70 o 
  -4  -4   1     1749.27     1762.59     43.72 o 
  -3  -4   1     3321.01     3422.36    112.37 o 
  -2  -4   1       57.76       59.83      3.85 o 
  -1  -4   1      289.68      297.84      8.30 o 
   1  -4   1    20689.68    20728.93    589.87 o 
   2  -4   1     1196.19     1169.48     29.72 o 
   3  -4   1    20007.41    19926.73    333.93 o 
   4  -4   1     4363.69     4452.32    100.82 o 
   5  -4   1      157.37      145.45     10.04 o 
   6  -4   1       40.59       43.43     11.02 o 
   7  -4   1      229.98      223.03     14.78 o 
   8  -4   1      104.77       94.20     11.94 o 
   9  -4   1      369.67      366.80     20.99 o 
 -10  -3   1      258.04      232.69     18.41 o 
  -9  -3   1     1324.83     1300.43     42.66 o 
  -8  -3   1      563.61      535.39     27.42 o 
  -7  -3   1      237.81      217.99     14.51 o 
  -6  -3   1      193.57      166.85     11.83 o 
  -5  -3   1      702.42      723.75     23.94 o 
  -4  -3   1     1571.56     1568.91     75.29 o 
  -3  -3   1     8043.11     7773.97    306.52 o 
  -2  -3   1     5666.78     6077.22    130.23 o 
  -1  -3   1      444.57      469.31     17.75 o 
   1  -3   1    14354.96    14419.71    432.01 o 
   2  -3   1     1210.77     1276.07     24.30 o 
   3  -3   1     3728.01     3796.91     67.86 o 
   4  -3   1     2755.00     2768.56     64.11 o 
   5  -3   1      212.17      276.08     20.36 o 
   6  -3   1     3551.65     3459.23    155.76 o 
   7  -3   1     1209.55     1207.16     59.03 o 
   8  -3   1       21.77       23.44      8.84 o 
   9  -3   1       50.12       53.38     11.39 o 
 -10  -2   1      142.14      146.00     20.36 o 
  -9  -2   1      263.73      301.16     19.21 o 
  -8  -2   1      371.79      363.30     19.02 o 
  -7  -2   1      685.76      654.14     25.27 o 
  -6  -2   1     4540.73     4204.59    284.33 o 
  -5  -2   1     1076.34     1026.60     29.60 o 
  -4  -2   1     1125.75     1092.33     29.14 o 
  -3  -2   1     2915.31     2932.50     64.29 o 
  -2  -2   1     2702.61     2721.90     88.55 o 
  -1  -2   1    17315.43    16265.52    346.58 o 
   1  -2   1    10786.77    10664.53    175.18 o 
   2  -2   1    31637.53    29534.49    501.09 o 
   3  -2   1    14703.93    14345.21    246.74 o 
   4  -2   1     6645.03     6820.64    150.88 o 
   5  -2   1     3043.87     3084.76     72.24 o 
   6  -2   1      445.96      450.97     18.95 o 
   7  -2   1      270.58      272.54     15.55 o 
   8  -2   1      408.20      410.33     20.57 o 
   9  -2   1      738.78      713.36     29.46 o 
  10  -2   1      336.48      335.72     29.33 o 
 -10  -1   1      132.12      145.38     15.69 o 
  -9  -1   1      291.37      293.97     18.76 o 
  -8  -1   1      582.22      553.16     23.38 o 
  -7  -1   1     1336.92     1317.16     39.46 o 
  -6  -1   1       28.33       32.54      6.84 o 
  -5  -1   1     4919.80     5012.23    113.98 o 
  -4  -1   1     4080.50     4010.55    158.70 o 
  -3  -1   1     2408.92     2329.57     54.25 o 
  -2  -1   1     3322.72     3491.21     77.29 o 
  -1  -1   1     3439.18     3600.68    107.79 o 
   0  -1   1     6057.06     5031.50    145.25 o 
   1  -1   1    12309.15    12150.10    205.09 o 
   3  -1   1     3910.06     4020.30     70.37 o 
   4  -1   1     1940.75     1905.69     35.71 o 
   5  -1   1     1405.22     1357.05     37.54 o 
   6  -1   1     1301.66     1190.20     49.04 o 
   7  -1   1      508.37      471.21     20.83 o 
   8  -1   1      339.27      334.02     18.72 o 
   9  -1   1      266.81      282.51     19.19 o 
  10  -1   1       65.80       87.46     13.57 o 
 -10   0   1      579.35      589.08     27.67 o 
  -9   0   1        3.14       17.34      9.10 o 
  -8   0   1      130.74      114.00     12.08 o 
  -7   0   1       82.23       62.53      8.98 o 
  -6   0   1       26.48       19.55      6.26 o 
  -5   0   1     1063.05     1046.75     26.85 o 
  -4   0   1     4670.92     4763.60    106.03 o 
  -3   0   1     1662.81     1717.23     42.36 o 
  -2   0   1     2277.49     2216.19     62.86 o 
  -1   0   1    29259.32    23766.74    487.49 o 
   1   0   1     2709.72     2707.52     47.24 o 
   2   0   1      191.70      182.15      9.33 o 
   3   0   1      117.31      115.14      4.67 o 
   4   0   1     3444.83     3555.26     63.05 o 
   5   0   1     6410.76     6576.38    146.13 o 
   6   0   1      515.01      459.42     33.16 o 
   7   0   1      295.29      294.10     16.16 o 
   8   0   1      484.61      475.78     22.19 o 
   9   0   1       38.59       52.04     10.80 o 
  10   0   1        4.85        7.80      8.98 o 
 -10   1   1      133.02      125.46     20.92 o 
  -9   1   1      277.46      304.25     19.37 o 
  -8   1   1      519.39      514.30     23.11 o 
  -7   1   1     1360.29     1351.50     42.36 o 
  -6   1   1       24.35       34.61      7.18 o 
  -5   1   1     4840.22     5174.31    178.78 o 
  -4   1   1     4149.57     4102.74     71.64 o 
  -3   1   1     2475.83     2457.65     51.28 o 
  -2   1   1     3414.56     3604.46     61.51 o 
  -1   1   1     3225.29     3309.81     68.00 o 
   0   1   1     5787.39     4957.08    291.67 o 
   1   1   1    12357.26    12234.09    204.89 o 
   2   1   1   136481.91    86619.94   4970.92 o 
   3   1   1     3917.49     4127.75     71.12 o 
   4   1   1     1959.46     1910.57     35.89 o 
   5   1   1     1472.26     1413.00     37.79 o 
   6   1   1     1289.50     1162.84     50.21 o 
   7   1   1      553.95      542.27     21.95 o 
   8   1   1      337.64      368.11     19.01 o 
   9   1   1      266.13      251.77     17.73 o 
  10   1   1       63.47       78.31     13.05 o 
 -10   2   1      151.20      155.35     22.14 o 
  -9   2   1      276.31      290.83     24.75 o 
  -8   2   1      351.64      346.65     18.63 o 
  -7   2   1      734.67      710.41     25.79 o 
  -6   2   1     4539.33     4317.94     99.43 o 
  -5   2   1     1114.22     1037.19     29.82 o 
  -4   2   1      990.65      988.33     28.00 o 
  -3   2   1     2763.44     2753.58     49.90 o 
  -2   2   1     2885.32     2863.32     58.66 o 
  -1   2   1    17749.83    15922.46    323.47 o 
   0   2   1     5175.85     5100.83     75.84 o 
   1   2   1    10182.10    10255.88    368.03 o 
   2   2   1    31641.11    29978.13    499.80 o 
   3   2   1    14958.80    14885.55    246.80 o 
   4   2   1     6813.28     6929.40    118.80 o 
   5   2   1     3023.80     2959.89    110.13 o 
   6   2   1      453.49      421.76     25.32 o 
   7   2   1      223.00      212.21     14.39 o 
   8   2   1      417.16      396.69     21.21 o 
   9   2   1      720.78      687.77     42.55 o 
  10   2   1      336.60      358.85     21.86 o 
 -10   3   1      252.45      282.58     26.43 o 
  -9   3   1     1320.03     1258.76     58.66 o 
  -8   3   1      560.23      560.10     33.91 o 
  -7   3   1      247.22      225.25     14.49 o 
  -6   3   1      186.92      187.87     12.34 o 
  -5   3   1      817.55      834.28     25.17 o 
  -4   3   1     1515.83     1529.44     39.16 o 
  -3   3   1     8243.13     8149.63    226.89 o 
  -2   3   1     5849.65     6091.30    170.38 o 
  -1   3   1      347.80      372.71      9.75 o 
   0   3   1     4525.82     4743.13     70.85 o 
   1   3   1    14962.47    14912.35    248.01 o 
   2   3   1     1286.03     1362.03     25.06 o 
   3   3   1     3921.19     4020.16    111.72 o 
   4   3   1     2622.72     2655.19     49.40 o 
   5   3   1      203.38      194.90     14.06 o 
   6   3   1     3604.20     3655.07    105.22 o 
   7   3   1     1262.90     1254.91     38.16 o 
   8   3   1       24.17       37.13      8.90 o 
   9   3   1       54.42       56.50     11.11 o 
 -10   4   1       23.20       42.69     15.32 o 
  -9   4   1      529.87      518.35     33.91 o 
  -8   4   1      310.86      295.28     23.91 o 
  -7   4   1     1384.10     1380.26     40.38 o 
  -6   4   1     6475.28     6405.38    141.84 o 
  -5   4   1     2339.28     2388.40     58.50 o 
  -3   4   1     3516.51     3585.55     73.89 o 
  -2   4   1       46.93       43.62      3.46 o 
  -1   4   1      243.12      257.95      8.09 o 
   0   4   1     8287.20     8621.40    143.88 o 
   1   4   1    20429.91    19783.29    333.74 o 
   2   4   1     1199.99     1229.69     54.08 o 
   3   4   1    20015.67    19809.86    333.74 o 
   4   4   1     4364.18     4472.73     79.26 o 
   5   4   1      156.11      127.59      9.93 o 
   6   4   1       41.94       41.38      7.83 o 
   7   4   1      210.68      207.25     14.08 o 
   8   4   1       98.84      100.19     14.95 o 
   9   4   1      358.13      346.71     20.57 o 
 -10   5   1       47.90       69.22     17.00 o 
  -9   5   1      499.43      500.97     34.00 o 
  -8   5   1      461.41      456.42     29.70 o 
  -7   5   1      488.11      510.59     30.64 o 
  -6   5   1      131.51      156.28     15.97 o 
  -5   5   1     4330.42     4415.38    140.77 o 
  -4   5   1     1839.90     1858.07     63.98 o 
  -3   5   1    12934.41    13028.22    363.64 o 
  -2   5   1     2953.16     2967.09     62.77 o 
  -1   5   1      201.37      205.00      7.14 o 
   0   5   1     5846.29     5825.85     98.37 o 
   1   5   1     5888.95     5839.80    100.11 o 
   2   5   1     4929.39     4841.52     85.32 o 
   3   5   1     2408.26     2436.52     45.03 o 
   4   5   1     1169.75     1153.84     23.55 o 
   5   5   1      129.96      127.94      9.81 o 
   6   5   1     2158.82     2192.00     55.40 o 
   7   5   1     1250.71     1213.48     37.13 o 
   8   5   1       88.16       83.47     17.42 o 
   9   5   1      181.60      192.68     16.50 o 
 -10   6   1      275.05      280.52     27.09 o 
  -9   6   1       37.22       51.38     15.32 o 
  -8   6   1      272.95      289.12     24.47 o 
  -7   6   1     1419.85     1462.20     59.69 o 
  -6   6   1     1533.23     1464.91     56.70 o 
  -5   6   1     1512.49     1587.65     58.38 o 
  -4   6   1     6125.39     6280.36    195.78 o 
  -3   6   1     2902.50     3054.15     65.20 o 
  -2   6   1     2581.38     2458.49     54.36 o 
  -1   6   1     9290.20     9233.81    189.43 o 
   0   6   1       44.20       38.63      3.91 o 
   1   6   1      644.20      621.85     24.01 o 
   2   6   1      463.48      489.63     11.63 o 
   3   6   1     2907.93     2913.07     53.77 o 
   4   6   1      663.89      642.83     19.24 o 
   5   6   1     4244.98     4406.54    134.60 o 
   6   6   1     1195.63     1246.32     36.54 o 
   7   6   1      367.97      363.91     18.42 o 
   8   6   1      712.05      721.30     28.64 o 
   9   6   1       85.17      102.46     13.13 o 
 -10   7   1        8.43       18.87     14.39 o 
  -9   7   1        9.07       22.98     12.52 o 
  -8   7   1      909.28      894.81     44.74 o 
  -7   7   1     3045.10     3150.08    108.17 o 
  -6   7   1      100.36      135.17     15.60 o 
  -5   7   1     2117.13     2119.61     75.29 o 
  -4   7   1     4648.95     4851.31    152.81 o 
  -3   7   1      574.82      575.86     15.78 o 
  -2   7   1       22.13       20.11      2.87 o 
  -1   7   1     1405.32     1410.74     31.95 o 
   0   7   1     1996.05     2207.90     40.00 o 
   1   7   1     8183.40     8365.49    204.28 o 
   2   7   1    22654.90    22742.94    462.54 o 
   3   7   1     2152.72     2208.24     41.50 o 
   4   7   1      933.36      873.84     25.57 o 
   5   7   1     1003.32     1043.88     31.04 o 
   6   7   1        8.63       26.87      7.23 o 
   7   7   1      157.14      167.31     13.29 o 
   8   7   1      614.84      640.23     29.38 o 
   9   7   1      223.32      250.82     25.41 o 
  -9   8   1      136.17      155.53     21.11 o 
  -8   8   1      561.88      580.19     35.49 o 
  -7   8   1      481.12      564.78     32.60 o 
  -6   8   1      555.58      615.13     32.13 o 
  -5   8   1     1503.70     1400.46     55.58 o 
  -4   8   1     5670.13     5894.49    183.64 o 
  -3   8   1      801.99      784.81     20.41 o 
  -2   8   1     9304.73     9472.75    196.53 o 
  -1   8   1     8050.49     8366.62    170.94 o 
   0   8   1     1478.18     1443.51     48.34 o 
   1   8   1     2533.92     2588.90     56.15 o 
   2   8   1      490.63      484.01     17.84 o 
   3   8   1     3251.33     3290.61     72.87 o 
   4   8   1      449.24      451.95     17.65 o 
   5   8   1     2837.24     2848.41    157.81 o 
   6   8   1      987.52     1043.59     32.95 o 
   7   8   1      437.97      489.37     25.36 o 
   8   8   1      431.22      492.38     32.04 o 
   9   8   1      112.65      111.16     18.49 o 
  -9   9   1      306.62      359.45     29.89 o 
  -8   9   1      430.75      434.84     30.54 o 
  -7   9   1      940.89      902.47     44.65 o 
  -6   9   1        2.61       -6.73      7.75 o 
  -5   9   1     2262.56     2347.24     82.29 o 
  -4   9   1     4552.79     4949.39    155.15 o 
  -3   9   1     7787.26     7798.89    163.18 o 
  -2   9   1     3643.44     3618.52     78.84 o 
  -1   9   1      181.45      167.97      7.89 o 
   0   9   1     2529.36     2542.63     46.67 o 
   1   9   1     1564.57     1526.96     68.65 o 
   2   9   1     5319.27     5646.33    118.45 o 
   3   9   1     1013.28      982.38     27.42 o 
   4   9   1     1219.54     1233.30     46.47 o 
   5   9   1      555.10      580.10     30.17 o 
   6   9   1     1557.06     1588.77     62.49 o 
   7   9   1      901.27      976.67     45.96 o 
   8   9   1      258.60      246.43     23.35 o 
   9   9   1       53.75       51.94     15.69 o 
  -9  10   1      222.24      282.58     27.28 o 
  -8  10   1       81.10       73.24     16.16 o 
  -7  10   1      254.00      252.41     22.60 o 
  -6  10   1     3722.76     3874.46    127.31 o 
  -5  10   1     1991.40     2075.14     73.89 o 
  -4  10   1     1765.03     1762.04     65.20 o 
  -3  10   1     1936.45     1923.36     45.58 o 
  -2  10   1     1058.49     1045.33     27.28 o 
  -1  10   1       33.56       26.79      4.20 o 
   0  10   1     2394.55     2259.00     42.53 o 
   1  10   1     2700.20     2602.44    113.16 o 
   2  10   1     2024.00     2210.37     51.27 o 
   3  10   1     7822.69     8152.24    231.98 o 
   4  10   1     2200.35     2300.16     79.40 o 
   5  10   1      118.75      125.27     14.38 o 
   6  10   1      129.55      141.80     17.19 o 
   7  10   1      140.12      130.87     17.84 o 
   8  10   1       70.51       71.27     15.69 o 
   9  10   1      320.97      394.85     31.76 o 
  -9  11   1      481.72      537.78     36.71 o 
  -8  11   1      390.76      391.86     30.08 o 
  -7  11   1       63.96       76.69     15.32 o 
  -6  11   1       73.63       68.85     14.39 o 
  -5  11   1      538.25      609.06     31.76 o 
  -4  11   1      857.13      835.76     37.64 o 
  -3  11   1     9333.55     9777.54    296.66 o 
  -2  11   1     3911.34     3981.31     86.96 o 
  -1  11   1      712.39      662.12     19.79 o 
   0  11   1     2523.34     2459.49     46.44 o 
   1  11   1     1719.58     1793.67     43.46 o 
   2  11   1     4130.12     4685.42    101.40 o 
   3  11   1      973.12      992.44     28.45 o 
   4  11   1     1818.53     1920.93     70.52 o 
   5  11   1       57.46       63.80     12.05 o 
   6  11   1     2019.15     2088.78     78.28 o 
   7  11   1     1172.91     1211.59     55.30 o 
   8  11   1       94.36      110.04     18.49 o 
  -9  12   1       57.91       52.78     16.81 o 
  -8  12   1      115.09      148.43     21.20 o 
  -7  12   1      845.92      911.15     45.68 o 
  -6  12   1     2106.26     2058.70     78.84 o 
  -5  12   1     1077.07     1101.93     48.39 o 
  -4  12   1      838.68      836.61     39.04 o 
  -3  12   1      910.52      823.90     38.67 o 
  -2  12   1     2140.18     2234.03     51.84 o 
  -1  12   1     4970.89     5402.70    115.36 o 
   0  12   1     2600.43     2565.35     48.77 o 
   1  12   1     2530.07     2617.27    107.75 o 
   2  12   1      144.77      155.83      9.98 o 
   3  12   1     3140.65     2926.15    166.87 o 
   4  12   1     1343.89     1310.70     53.62 o 
   5  12   1      601.42      587.01     32.32 o 
   6  12   1      184.95      218.68     21.11 o 
   7  12   1      130.65      145.35     19.52 o 
   8  12   1      184.60      206.16     24.10 o 
  -8  13   1      306.23      318.63     27.84 o 
  -7  13   1      681.49      740.58     41.19 o 
  -6  13   1       94.56       93.98     15.51 o 
  -5  13   1     2187.12     2310.72     85.47 o 
  -4  13   1     1730.30     1808.84     68.75 o 
  -3  13   1     2255.47     2307.82     81.73 o 
  -2  13   1     1110.92      962.94     41.10 o 
  -1  13   1     1102.19     1130.70     30.73 o 
   0  13   1     2220.64     2402.35     56.61 o 
   1  13   1     4750.30     5118.86    109.97 o 
   2  13   1    11321.33    11636.49    418.19 o 
   3  13   1     2094.51     2186.21     78.28 o 
   4  13   1      709.07      712.92     35.21 o 
   5  13   1      332.06      348.15     24.57 o 
   6  13   1      589.77      595.14     35.40 o 
   7  13   1      283.27      305.27     26.53 o 
   8  13   1      260.51      322.74     27.74 o 
  -8  14   1      198.64      246.33     26.25 o 
  -7  14   1      573.20      603.45     38.02 o 
  -6  14   1       40.67       27.56     12.24 o 
  -5  14   1      449.70      493.03     30.73 o 
  -4  14   1     1386.25     1393.08     57.07 o 
  -3  14   1      253.04      263.24     19.99 o 
  -2  14   1     4312.58     4577.35    148.05 o 
  -1  14   1     7091.90     7304.48    226.51 o 
   0  14   1      240.18      201.68     14.95 o 
   1  14   1      863.08      866.39     26.29 o 
   2  14   1       65.52       80.52     12.33 o 
   3  14   1       19.83       21.20      8.97 o 
   4  14   1      780.78      883.50     41.01 o 
   5  14   1     2355.44     2434.95     89.95 o 
   6  14   1      419.89      413.73     29.80 o 
   7  14   1      206.30      180.66     21.86 o 
   8  14   1      288.31      347.96     30.17 o 
  -8  15   1      201.65      243.53     25.69 o 
  -7  15   1      823.97      892.85     47.73 o 
  -6  15   1       59.68       60.81     14.48 o 
  -5  15   1      649.37      667.25     36.62 o 
  -4  15   1     1077.82     1010.58     46.24 o 
  -3  15   1      703.83      683.13     34.75 o 
  -2  15   1      395.20      357.12     23.45 o 
  -1  15   1     1300.60     1269.04     51.28 o 
   1  15   1     2223.94     2318.28     82.48 o 
   2  15   1     7904.28     8421.63    260.70 o 
   3  15   1      631.96      614.01     32.60 o 
   4  15   1     1114.58     1051.68     47.08 o 
   5  15   1      359.32      348.99     26.34 o 
   6  15   1      166.12      175.99     19.99 o 
   7  15   1      300.42      333.20     28.68 o 
  -7  16   1      546.24      596.35     38.39 o 
  -6  16   1     1105.47     1165.63     55.58 o 
  -5  16   1      292.75      253.53     23.26 o 
  -4  16   1      857.05      845.29     41.66 o 
  -3  16   1      398.24      385.79     25.59 o 
  -2  16   1     1240.27     1243.63     52.21 o 
  -1  16   1     2554.15     2759.82     96.58 o 
   1  16   1     2497.38     2657.35     93.59 o 
   2  16   1       22.28       34.19     10.84 o 
   3  16   1      911.35      876.77     41.66 o 
   4  16   1      710.99      758.05     38.95 o 
   5  16   1     1100.29     1089.69     50.63 o 
   6  16   1      124.97      136.20     19.80 o 
   7  16   1       87.32      102.01     18.21 o 
  -7  17   1       56.99       72.49     18.03 o 
  -6  17   1        9.54       23.63     12.89 o 
  -5  17   1      331.57      296.21     25.41 o 
  -4  17   1      251.33      251.38     22.04 o 
  -3  17   1     2291.12     2326.78     86.59 o 
  -2  17   1     1197.78     1204.68     51.84 o 
  -1  17   1      444.97      447.45     27.28 o 
   1  17   1      906.51      865.66     41.10 o 
   2  17   1     1301.85     1238.49     53.06 o 
   3  17   1      502.92      505.92     30.73 o 
   4  17   1      429.33      434.00     28.86 o 
   5  17   1       28.80       16.44     10.84 o 
   6  17   1      700.47      770.66     43.34 o 
   7  17   1      436.32      476.03     34.93 o 
  -7  18   1      480.65      504.06     37.18 o 
  -6  18   1     1411.34     1431.57     65.01 o 
  -5  18   1      348.48      355.06     28.68 o 
  -4  18   1       80.98       65.76     14.85 o 
  -3  18   1      366.18      338.43     25.31 o 
  -2  18   1      198.78      179.63     19.15 o 
  -1  18   1       28.53       20.36     10.46 o 
   1  18   1     2206.97     2128.20     80.14 o 
   2  18   1       28.13       36.24     11.49 o 
   3  18   1     1513.00     1569.90     64.64 o 
   4  18   1      676.83      698.73     38.58 o 
   5  18   1       26.70       28.68     12.24 o 
   6  18   1       32.87       24.47     13.26 o 
  -6  19   1       52.07       37.93     14.85 o 
  -5  19   1      284.88      279.68     26.53 o 
  -4  19   1      361.13      385.70     28.58 o 
  -3  19   1      839.16      875.65     44.09 o 
  -2  19   1      776.95      768.51     40.17 o 
  -1  19   1      266.07      241.57     21.39 o 
   2  19   1      237.62      281.36     23.45 o 
   3  19   1      159.22      148.43     18.77 o 
   4  19   1      311.61      357.86     28.02 o 
   5  19   1      105.81      124.33     19.06 o 
   6  19   1      282.09      314.15     28.49 o 
  -6  20   1      238.32      241.47     26.43 o 
  -5  20   1      102.08      111.72     19.34 o 
  -4  20   1      614.11      671.54     39.79 o 
  -3  20   1      190.77      173.00     20.55 o 
  -2  20   1      609.15      628.39     36.06 o 
   2  20   1       69.48       71.74     14.48 o 
   3  20   1      596.33      567.68     35.12 o 
   4  20   1      407.47      405.51     29.80 o 
   5  20   1      570.35      644.36     39.98 o 
  -5  21   1      553.82      585.14     39.04 o 
  -4  21   1      589.02      633.81     38.86 o 
  -3  21   1       21.21       23.63     12.98 o 
  -2  21   1       66.02       71.83     15.32 o 
   2  21   1     1885.76     1890.57     76.69 o 
   3  21   1      151.64      193.74     22.42 o 
   4  21   1      275.60      292.57     26.62 o 
   5  21   1       71.69       70.06     16.63 o 
  -4  22   1      554.16      515.83     35.21 o 
  -3  22   1      117.30      121.91     19.24 o 
  -2  22   1      475.55      527.13     34.93 o 
   2  22   1        5.52       19.34     11.68 o 
   3  22   1      139.01      179.54     22.04 o 
   4  22   1      154.76      161.98     21.67 o 
  -3  23   1      433.67      443.99     33.16 o 
  -2  23   1      425.02      438.39     31.76 o 
   3  23   1      122.74      134.52     20.27 o 
  -2 -24   2      136.71      136.94     22.42 o 
  -1 -24   2      741.11      739.77     32.64 o 
   0 -24   2      428.89      478.59     25.96 o 
   1 -24   2      109.15      118.78     15.03 o 
  -3 -23   2      126.68      130.97     21.30 o 
  -2 -23   2      270.96      307.70     29.52 o 
  -1 -23   2      106.27      109.50     14.12 o 
   0 -23   2      427.49      423.84     27.19 o 
   1 -23   2      430.07      425.71     26.77 o 
   2 -23   2      435.23      432.93     53.15 o 
   3 -23   2      271.36      261.09     27.09 o 
  -4 -22   2        3.59       -7.85     10.84 o 
  -3 -22   2      591.42      582.25     39.14 o 
  -2 -22   2      460.55      458.66     34.37 o 
  -1 -22   2      127.67      119.50     14.46 o 
   0 -22   2      101.77       92.37     12.94 o 
   1 -22   2      408.41      443.30     23.64 o 
   2 -22   2      272.79      259.69     25.97 o 
   3 -22   2      552.66      544.31     37.92 o 
   4 -22   2      794.40      756.18     46.24 o 
  -5 -21   2      133.32      104.07     20.55 o 
  -4 -21   2       11.36       13.17     12.70 o 
  -3 -21   2      220.37      208.59     23.63 o 
  -2 -21   2      697.53      682.10     41.01 o 
  -1 -21   2       34.39       38.34     10.61 o 
   0 -21   2      923.77      958.91     37.19 o 
   1 -21   2     1326.58     1301.90     42.96 o 
   2 -21   2       39.18       32.13     13.55 o 
   3 -21   2       50.72       62.77     16.25 o 
   4 -21   2       56.62       50.07     16.25 o 
  -6 -20   2      296.27      318.35     30.73 o 
  -5 -20   2      567.44      492.19     35.96 o 
  -4 -20   2       79.64       81.64     17.75 o 
  -3 -20   2     1021.90      962.19     49.32 o 
  -2 -20   2      768.09      753.75     41.85 o 
  -1 -20   2      349.73      345.44     27.46 o 
   0 -20   2      215.18      233.57     15.88 o 
   1 -20   2      253.41      272.11     22.09 o 
   2 -20   2      158.60      196.73     21.95 o 
   3 -20   2      630.70      643.90     39.32 o 
   4 -20   2      761.65      737.50     43.15 o 
   5 -20   2       96.48      111.54     20.18 o 
  -6 -19   2      135.59      131.43     22.23 o 
  -5 -19   2      612.55      613.82     39.79 o 
  -4 -19   2     1410.47     1310.32     61.09 o 
  -3 -19   2      156.42      163.57     20.92 o 
  -2 -19   2      455.07      504.80     32.97 o 
  -1 -19   2      342.05      339.28     25.97 o 
   0 -19   2      280.12      275.43     16.61 o 
   1 -19   2      437.08      403.46     28.58 o 
   2 -19   2     1143.39     1031.97     49.97 o 
   3 -19   2      473.91      429.14     30.92 o 
   4 -19   2      111.94      111.63     18.31 o 
   5 -19   2      676.78      670.98     41.38 o 
   6 -19   2      120.22      112.66     21.30 o 
  -7 -18   2      740.91      760.76     48.57 o 
  -6 -18   2      277.10      258.10     27.56 o 
  -5 -18   2      682.72      645.86     40.07 o 
  -4 -18   2       89.39       72.96     16.25 o 
  -3 -18   2      309.89      294.81     24.75 o 
  -2 -18   2      858.95      785.23     41.01 o 
  -1 -18   2     2846.22     2744.32     99.85 o 
   0 -18   2     1390.57     1330.84     40.97 o 
   1 -18   2      311.95      261.19     22.70 o 
   2 -18   2     1098.39     1066.62     50.16 o 
   3 -18   2       73.25       80.15     15.97 o 
   4 -18   2       30.98        9.53     11.02 o 
   5 -18   2       97.83       90.05     17.84 o 
   6 -18   2      136.59      113.13     20.83 o 
  -7 -17   2      244.64      184.96     25.22 o 
  -6 -17   2      150.96      166.37     23.07 o 
  -5 -17   2     1520.03     1467.15     65.57 o 
  -4 -17   2     4030.78     3868.85    134.69 o 
  -3 -17   2      250.84      255.96     22.70 o 
  -2 -17   2      174.22      182.43     18.96 o 
  -1 -17   2      402.77      385.23     26.71 o 
   0 -17   2      331.91      324.29     17.04 o 
   1 -17   2      609.20      599.90     34.28 o 
   2 -17   2     2176.28     1918.22     77.43 o 
   3 -17   2     1017.55      957.80     46.70 o 
   4 -17   2      163.67      171.32     20.55 o 
   5 -17   2      991.16      990.68     50.72 o 
   6 -17   2      265.84      285.85     27.74 o 
  -8 -16   2      159.34      170.10     26.25 o 
  -7 -16   2      529.57      529.28     38.76 o 
  -6 -16   2      160.30      174.96     24.10 o 
  -5 -16   2      344.38      364.31     28.86 o 
  -4 -16   2      183.43      201.30     21.67 o 
  -3 -16   2      288.04      302.01     24.47 o 
  -2 -16   2      776.95      677.71     35.59 o 
  -1 -16   2     2144.44     2004.25     75.75 o 
   0 -16   2      625.06      641.84     34.28 o 
   1 -16   2      912.65      882.75     42.31 o 
   2 -16   2     1072.26      951.82     45.21 o 
   3 -16   2     1382.51     1309.20     57.17 o 
   4 -16   2     1906.36     1821.08     73.42 o 
   5 -16   2      273.85      288.93     26.43 o 
   6 -16   2      261.05      246.99     27.09 o 
   7 -16   2       57.13       33.44     15.41 o 
  -8 -15   2      679.31      665.38     44.65 o 
  -7 -15   2      170.82      151.98     22.51 o 
  -6 -15   2      401.73      409.06     31.48 o 
  -5 -15   2      744.91      742.73     41.47 o 
  -4 -15   2     1067.20      977.60     46.52 o 
  -3 -15   2     1128.24     1093.62     48.76 o 
  -2 -15   2     1547.90     1459.77     58.85 o 
  -1 -15   2      151.15      160.11     16.16 o 
   0 -15   2     3516.35     3402.22     82.58 o 
   1 -15   2     5788.04     5463.41    181.02 o 
   2 -15   2      520.48      525.91     30.54 o 
   3 -15   2      592.84      598.18     22.06 o 
   4 -15   2       19.08       33.71      7.88 o 
   5 -15   2       82.82       90.24     16.53 o 
   6 -15   2      466.31      540.67     37.46 o 
   7 -15   2      533.57      502.65     36.06 o 
  -8 -14   2       18.84       26.90     16.44 o 
  -7 -14   2      109.05      103.60     19.06 o 
  -6 -14   2      653.80      643.34     38.95 o 
  -5 -14   2     1950.37     1972.30     78.09 o 
  -4 -14   2       22.18       36.34     11.86 o 
  -3 -14   2     4042.96     4165.61    138.62 o 
  -2 -14   2     1486.27     1382.81     55.48 o 
  -1 -14   2      232.80      227.36     18.68 o 
   0 -14   2      258.31      263.62     19.80 o 
   1 -14   2     1153.61     1112.95     47.54 o 
   2 -14   2      127.76      131.25     15.51 o 
   3 -14   2     3114.57     3230.33    131.56 o 
   4 -14   2     3011.21     2796.09    102.84 o 
   5 -14   2      586.68      587.99     44.23 o 
   6 -14   2      417.31      421.42     21.91 o 
   7 -14   2      212.18      232.15     18.03 o 
  -8 -13   2      677.27      668.65     42.59 o 
  -7 -13   2       36.23       38.21     15.51 o 
  -6 -13   2      342.74      350.76     28.77 o 
  -5 -13   2     1040.91     1003.85     48.10 o 
  -4 -13   2     2262.91     2085.14     78.18 o 
  -3 -13   2      901.62      900.41     41.10 o 
  -2 -13   2     2113.96     1800.81     67.07 o 
  -1 -13   2      334.78      312.75     20.46 o 
   0 -13   2     4207.59     4243.04    137.50 o 
   1 -13   2     5848.72     5529.36    173.64 o 
   2 -13   2     1467.60     1432.22     56.14 o 
   3 -13   2     1159.64     1243.51     36.20 o 
   4 -13   2      108.56      122.32     10.88 o 
   5 -13   2      621.92      596.79     23.74 o 
   6 -13   2      899.45      925.20     33.01 o 
   7 -13   2      728.79      791.39     31.52 o 
   8 -13   2       69.42       81.47     13.52 o 
  -9 -12   2        6.42        5.32     13.55 o 
  -8 -12   2      450.88      446.05     34.84 o 
  -7 -12   2     1164.05     1062.98     52.96 o 
  -6 -12   2      722.88      705.17     39.42 o 
  -5 -12   2      885.39      838.94     42.13 o 
  -4 -12   2       25.61       33.54     10.93 o 
  -3 -12   2     2536.17     2188.17     78.65 o 
  -2 -12   2     2549.72     2369.47     82.85 o 
  -1 -12   2     9096.70     8959.38    273.31 o 
   1 -12   2     1843.61     1908.51     69.50 o 
   2 -12   2     4414.05     4763.14    153.19 o 
   3 -12   2     1877.18     1849.27     48.41 o 
   4 -12   2     2974.12     3065.38    142.49 o 
   5 -12   2      116.35      132.08     11.88 o 
   6 -12   2      394.62      405.49     42.51 o 
   7 -12   2      164.36      193.42     16.05 o 
   8 -12   2      484.72      492.70     25.26 o 
  -9 -11   2       15.80       13.92     14.95 o 
  -8 -11   2        1.43        0.47     11.96 o 
  -7 -11   2      541.90      555.80     23.51 o 
  -6 -11   2      485.31      480.31     24.52 o 
  -5 -11   2     1456.11     1465.76     74.45 o 
  -4 -11   2     9079.71     9030.85    210.77 o 
  -3 -11   2     1194.06     1199.26     42.41 o 
  -2 -11   2     3000.71     3182.12     71.97 o 
  -1 -11   2     2292.82     2320.25     79.49 o 
   1 -11   2     1434.17     1513.39     55.67 o 
   2 -11   2     3308.49     3411.81    109.47 o 
   3 -11   2     1550.75     1571.79     83.37 o 
   4 -11   2      907.66      955.16     35.37 o 
   5 -11   2     2114.52     2110.73     56.93 o 
   6 -11   2      906.88      890.40     31.65 o 
   7 -11   2       32.43       39.78     10.22 o 
   8 -11   2       37.48       42.13     11.19 o 
  -9 -10   2       14.63       13.15      8.96 o 
  -8 -10   2      764.94      796.00     38.81 o 
  -7 -10   2     2142.65     2100.46     57.33 o 
  -6 -10   2      939.97      958.95     30.91 o 
  -5 -10   2      144.72      143.89     10.64 o 
  -4 -10   2        6.10        8.69      4.20 o 
  -3 -10   2     1826.99     1869.43     44.55 o 
  -2 -10   2     2908.15     2949.11     67.61 o 
  -1 -10   2    16815.46    17456.58    517.01 o 
   1 -10   2      790.50      800.64     34.37 o 
   2 -10   2     2521.29     2537.51     87.52 o 
   3 -10   2      708.03      709.06     23.17 o 
   4 -10   2      114.56      109.88      9.54 o 
   5 -10   2      263.55      276.29     15.46 o 
   6 -10   2      320.21      331.37     23.26 o 
   7 -10   2       76.77       94.43     12.28 o 
   8 -10   2      769.67      780.79     31.66 o 
  -9  -9   2      277.03      279.14     19.14 o 
  -8  -9   2      795.75      806.53     32.41 o 
  -7  -9   2      494.94      524.17     22.50 o 
  -6  -9   2      571.73      579.57     22.28 o 
  -5  -9   2     1429.82     1416.85     55.67 o 
  -4  -9   2     4371.93     4475.10    101.09 o 
  -3  -9   2     3198.19     3297.79     75.82 o 
  -2  -9   2     7043.35     7337.18    156.77 o 
  -1  -9   2     4329.88     4349.81    136.28 o 
   1  -9   2     1771.83     1724.96     62.86 o 
   2  -9   2     1963.14     1895.80     66.60 o 
   3  -9   2      628.66      594.55     22.04 o 
   4  -9   2     1598.33     1701.82     45.14 o 
   5  -9   2     2602.26     2660.20     66.31 o 
   6  -9   2      533.15      528.08     22.78 o 
   7  -9   2      731.14      669.66     27.34 o 
   8  -9   2      138.05      137.79     14.57 o 
   9  -9   2       48.04       53.16     11.63 o 
 -10  -8   2       46.97       53.53     16.53 o 
  -9  -8   2       34.84       45.71     10.61 o 
  -8  -8   2       55.02       67.17     10.66 o 
  -7  -8   2      262.93      271.27     37.97 o 
  -6  -8   2     1787.69     1738.68     55.58 o 
  -5  -8   2     5854.96     5928.09    165.75 o 
  -4  -8   2      449.72      439.12     16.07 o 
  -3  -8   2     8695.99     9220.41    198.74 o 
  -2  -8   2     8599.03     9234.99    197.39 o 
  -1  -8   2     1623.42     1694.51     58.01 o 
   1  -8   2      980.12      973.77     36.24 o 
   2  -8   2     1044.51     1046.51     27.51 o 
   3  -8   2     3230.05     3363.49     77.31 o 
   4  -8   2     4110.59     4254.36     97.82 o 
   5  -8   2      371.68      369.38     17.10 o 
   6  -8   2      359.67      365.80     18.46 o 
   7  -8   2      237.78      237.64     16.18 o 
   8  -8   2       81.79       90.60     12.72 o 
   9  -8   2      154.76      152.15     15.96 o 
 -10  -7   2       34.34       39.94     11.47 o 
  -9  -7   2     1026.38     1036.02     59.03 o 
  -8  -7   2     1281.96     1228.68     39.45 o 
  -7  -7   2       37.99       33.44      8.26 o 
  -6  -7   2     1320.77     1270.96     36.88 o 
  -5  -7   2     1268.75     1271.07     35.92 o 
  -4  -7   2      151.26      162.87      9.31 o 
  -3  -7   2     3924.97     4079.49     89.90 o 
  -2  -7   2    15340.67    15832.83    331.23 o 
  -1  -7   2      348.74      345.53     16.91 o 
   1  -7   2     8995.77     8787.42    260.89 o 
   2  -7   2      192.80      202.79      9.31 o 
   3  -7   2     1207.00     1303.01     34.94 o 
   4  -7   2       31.79       35.40      6.43 o 
   5  -7   2      114.03       92.93     19.01 o 
   6  -7   2      607.13      577.76     23.28 o 
   7  -7   2     1219.09     1195.88     56.37 o 
   8  -7   2      212.83      222.02     16.75 o 
   9  -7   2      175.07      205.31     17.10 o 
 -10  -6   2       86.84       73.61     13.08 o 
  -9  -6   2       15.59       17.87      9.18 o 
  -8  -6   2      189.88      191.69     14.48 o 
  -7  -6   2      841.85      788.36     28.00 o 
  -6  -6   2     3275.77     3317.61     80.08 o 
  -5  -6   2     5902.79     5714.84    137.26 o 
  -4  -6   2      263.49      258.48     11.77 o 
  -3  -6   2    12390.94    12706.78    463.91 o 
  -2  -6   2     7451.84     7699.43    164.53 o 
  -1  -6   2     9769.91    10029.18    297.69 o 
   1  -6   2     3770.27     3875.11    123.02 o 
   2  -6   2     1527.35     1516.97     36.59 o 
   3  -6   2     6117.01     6113.93    105.49 o 
   4  -6   2     5279.52     5573.48     96.25 o 
   5  -6   2      538.70      557.75     59.46 o 
   6  -6   2      904.69      957.77     31.54 o 
   7  -6   2      215.97      220.07     15.22 o 
   8  -6   2      249.78      242.65     17.17 o 
   9  -6   2      104.90      119.67     14.43 o 
 -10  -5   2      173.99      187.82     16.81 o 
  -9  -5   2      623.37      630.41     27.81 o 
  -8  -5   2      598.60      588.81     24.63 o 
  -7  -5   2      643.53      603.44     23.84 o 
  -6  -5   2     1203.92     1133.26     42.55 o 
  -5  -5   2     4871.14     4907.09    111.58 o 
  -4  -5   2    11842.09    12250.90    269.25 o 
  -3  -5   2     3783.18     3976.94     88.37 o 
  -2  -5   2     4758.41     4882.33    105.82 o 
  -1  -5   2     7470.77     7915.55    235.48 o 
   1  -5   2     6389.45     6804.75    206.52 o 
   2  -5   2     7622.62     7853.19    155.29 o 
   3  -5   2     1319.43     1301.94     26.22 o 
   4  -5   2      216.76      214.01      7.20 o 
   5  -5   2     3726.52     3903.23    128.72 o 
   6  -5   2      919.49      870.48     29.29 o 
   7  -5   2      328.73      351.76     18.49 o 
   8  -5   2      114.95      109.73     12.71 o 
   9  -5   2       46.42       55.94     11.46 o 
 -10  -4   2      346.05      383.05     22.38 o 
  -9  -4   2       98.84       96.27     12.68 o 
  -8  -4   2      839.91      823.13     30.38 o 
  -7  -4   2     4336.97     4163.83     98.72 o 
  -6  -4   2     1444.05     1462.16     40.53 o 
  -5  -4   2      382.58      370.12     15.38 o 
  -4  -4   2      927.81      952.33     35.98 o 
  -3  -4   2     1733.49     1679.98     40.36 o 
  -2  -4   2     7011.27     7293.28    153.67 o 
  -1  -4   2    14750.65    15175.01    445.55 o 
   2  -4   2     3542.16     3533.64     63.35 o 
   3  -4   2      620.69      600.99     13.05 o 
   4  -4   2     1062.46     1089.08     29.70 o 
   5  -4   2      604.42      585.59     28.73 o 
   6  -4   2      429.06      417.12     28.45 o 
   7  -4   2      356.02      329.30     17.56 o 
   8  -4   2      793.00      769.50     29.96 o 
   9  -4   2      452.36      432.66     22.96 o 
 -10  -3   2      208.97      199.53     24.29 o 
  -9  -3   2      288.17      274.68     18.00 o 
  -8  -3   2       70.01       67.56     10.33 o 
  -7  -3   2     1344.38     1281.07     39.46 o 
  -6  -3   2      480.56      495.98     19.80 o 
  -5  -3   2     2640.06     2610.54    120.68 o 
  -4  -3   2    12117.28    11937.94    252.02 o 
  -3  -3   2     1116.75     1154.73     29.93 o 
  -2  -3   2     1117.93     1166.57     39.98 o 
  -1  -3   2    16264.28    16200.62    474.70 o 
   1  -3   2     8201.46     8362.41    173.26 o 
   2  -3   2      884.05      786.07     24.47 o 
   3  -3   2     7518.60     7678.88    133.62 o 
   4  -3   2     8299.88     9205.06    156.03 o 
   5  -3   2     6440.89     6513.72    147.27 o 
   6  -3   2     1429.50     1406.86     40.72 o 
   7  -3   2      205.18      181.11     13.95 o 
   8  -3   2        2.09       10.50      7.41 o 
   9  -3   2       17.83       14.38      9.30 o 
 -10  -2   2      160.76      195.14     23.63 o 
  -9  -2   2       69.96       72.09     11.58 o 
  -8  -2   2      503.45      481.27     21.99 o 
  -7  -2   2     2450.82     2408.01     62.22 o 
  -6  -2   2     1364.45     1351.59     50.44 o 
  -5  -2   2      964.51      944.08     27.66 o 
  -4  -2   2      570.25      575.13     17.86 o 
  -3  -2   2     6207.52     6519.15    141.33 o 
  -2  -2   2     3373.24     3499.42    107.70 o 
  -1  -2   2    38508.93    33521.30    999.56 o 
   0  -2   2     4267.38     4743.99     96.96 o 
   1  -2   2    20810.60    20440.77    393.96 o 
   2  -2   2     1706.36     1902.15     55.02 o 
   3  -2   2    11047.50    11196.46    267.01 o 
   4  -2   2     9523.38     9805.58    233.89 o 
   5  -2   2     1517.72     1475.84     62.63 o 
   6  -2   2      628.79      635.17     37.88 o 
   7  -2   2      167.94      177.70     13.46 o 
   8  -2   2      660.91      668.05     51.37 o 
   9  -2   2      360.74      373.00     21.45 o 
 -10  -1   2       74.31       95.00     18.77 o 
  -9  -1   2      731.66      704.61     28.83 o 
  -8  -1   2     1680.43     1578.98     54.27 o 
  -7  -1   2      864.65      857.80     45.77 o 
  -6  -1   2     3072.72     2976.12     86.40 o 
  -5  -1   2     1137.00     1087.58     23.01 o 
  -4  -1   2     2305.90     2241.79     50.07 o 
  -3  -1   2     1211.75     1204.02     27.74 o 
  -2  -1   2    15121.22    14941.58    300.49 o 
  -1  -1   2     4188.94     4340.47     88.83 o 
   0  -1   2    24555.30    22266.61    466.29 o 
   1  -1   2    23366.49    22242.22    503.09 o 
   2  -1   2     9642.96     9677.10    174.39 o 
   3  -1   2     4600.53     4590.13     79.31 o 
   4  -1   2     8425.91     8987.40    152.70 o 
   5  -1   2     1417.11     1469.51     39.52 o 
   6  -1   2     1690.38     1511.31     53.52 o 
   7  -1   2     1091.84     1032.53     33.62 o 
   8  -1   2      161.60      137.92     17.51 o 
   9  -1   2      253.99      275.15     28.58 o 
 -10   0   2       12.15       16.91     13.17 o 
  -9   0   2       27.47       15.69     11.86 o 
  -8   0   2        0.09        7.69      7.46 o 
  -7   0   2        3.01        7.00      6.34 o 
  -6   0   2     2482.96     2255.75     57.19 o 
  -5   0   2     3251.21     3283.04     59.45 o 
  -4   0   2      153.13      161.00     13.74 o 
  -3   0   2     1335.30     1241.11     28.21 o 
  -2   0   2    16694.07    16490.38    331.04 o 
  -1   0   2     3537.73     3538.66     72.86 o 
   0   0   2       11.06       33.25      3.46 o 
   1   0   2     4986.53     4897.99     83.34 o 
   2   0   2    28357.61    27184.82    456.25 o 
   3   0   2    17755.81    17792.45    298.20 o 
   4   0   2    33679.54    33567.46    565.07 o 
   5   0   2       88.42      129.89     45.82 o 
   6   0   2     1266.37     1196.56     37.13 o 
   7   0   2      951.43      888.46     30.36 o 
   8   0   2        0.55       -4.28      8.13 o 
   9   0   2      145.78      138.41     14.77 o 
 -10   1   2       74.03       84.63     18.31 o 
  -9   1   2      690.58      660.90     38.76 o 
  -8   1   2     1642.17     1573.17     65.95 o 
  -7   1   2      847.79      794.62     28.17 o 
  -6   1   2     3041.17     2765.73     69.88 o 
  -5   1   2     1147.07     1139.80     23.40 o 
  -4   1   2     2425.21     2416.55     51.47 o 
  -3   1   2     1432.87     1415.97     31.48 o 
  -2   1   2    14164.09    14285.67    287.32 o 
  -1   1   2     4365.85     4577.35     93.41 o 
   0   1   2    24497.58    21606.22    601.83 o 
   1   1   2    24496.21    22387.66    375.92 o 
   2   1   2    10273.34    10342.87    169.53 o 
   3   1   2     4466.68     4546.26     79.37 o 
   4   1   2     8395.59     8864.28    151.89 o 
   5   1   2     1425.07     1437.22     34.33 o 
   6   1   2     1725.35     1599.82     62.12 o 
   7   1   2     1065.93     1050.41     33.83 o 
   8   1   2      146.06      135.00     12.83 o 
   9   1   2      244.71      251.15     17.91 o 
 -10   2   2      159.82      185.52     23.26 o 
  -9   2   2       81.69       91.83     17.65 o 
  -8   2   2      491.50      481.82     31.57 o 
  -7   2   2     2396.41     2319.41     85.09 o 
  -6   2   2     1342.70     1306.87     52.96 o 
  -5   2   2     1001.98      993.76     23.82 o 
  -4   2   2      550.32      550.66     14.54 o 
  -3   2   2     6268.31     6623.54    135.07 o 
  -2   2   2     3809.36     3805.99    107.98 o 
  -1   2   2    38626.55    31837.06    644.61 o 
   0   2   2     4505.54     4674.59     95.37 o 
   1   2   2    19810.92    19090.16    506.08 o 
   2   2   2     1286.96     1411.20     32.23 o 
   3   2   2    11236.13    11598.37    192.62 o 
   4   2   2     9339.68     9567.04    164.53 o 
   5   2   2     1545.02     1519.75     30.56 o 
   6   2   2      563.00      520.59     31.01 o 
   7   2   2      198.73      175.61     13.50 o 
   8   2   2      659.39      687.48     35.59 o 
   9   2   2      369.76      369.93     20.79 o 
 -10   3   2      205.84      204.20     23.17 o 
  -9   3   2      278.20      248.02     24.66 o 
  -8   3   2       78.41       49.51     13.73 o 
  -7   3   2     1456.36     1456.32     57.91 o 
  -6   3   2      527.03      517.51     28.02 o 
  -5   3   2     2750.30     2845.20     60.62 o 
  -4   3   2    11913.81    11354.17    323.56 o 
  -3   3   2     1326.98     1313.87     28.68 o 
  -2   3   2     1372.57     1416.53     31.20 o 
  -1   3   2    15514.22    14932.52    300.21 o 
   0   3   2      416.23      427.63      8.93 o 
   1   3   2     8594.41     8737.10    145.12 o 
   3   3   2     7350.48     7593.79    129.92 o 
   4   3   2     8317.90     9049.81    156.54 o 
   5   3   2     6551.13     6658.44    131.14 o 
   6   3   2     1507.90     1452.46     40.83 o 
   7   3   2      202.69      182.64     13.59 o 
   8   3   2        3.04       13.41      7.77 o 
   9   3   2       20.68       18.20     10.14 o 
 -10   4   2      346.75      354.22     30.45 o 
  -9   4   2       99.40       98.74     17.28 o 
  -8   4   2      842.25      817.55     42.22 o 
  -7   4   2     4214.67     4095.55    138.71 o 
  -6   4   2     1366.28     1392.43     55.48 o 
  -5   4   2      381.21      383.05     10.98 o 
  -4   4   2      898.98      946.41     22.98 o 
  -3   4   2     1721.27     1716.18     37.74 o 
  -2   4   2     6769.12     6909.46    143.01 o 
  -1   4   2    15008.24    14642.49    294.79 o 
   0   4   2     4241.70     4381.90     65.20 o 
   1   4   2      261.31      272.08      6.95 o 
   2   4   2     3747.76     3746.33     64.06 o 
   3   4   2      519.58      492.97     26.80 o 
   4   4   2     1030.04     1062.11     59.36 o 
   5   4   2      657.41      693.21     24.30 o 
   6   4   2      427.70      394.48     34.19 o 
   7   4   2      355.32      347.15     17.65 o 
   8   4   2      828.09      780.08     29.62 o 
   9   4   2      452.43      439.24     22.76 o 
 -10   5   2      175.91      177.11     22.70 o 
  -9   5   2      620.79      603.26     36.90 o 
  -8   5   2      595.44      557.95     33.91 o 
  -7   5   2      704.65      648.85     34.37 o 
  -6   5   2     1207.01     1133.69     47.82 o 
  -5   5   2     4998.00     5049.52    158.23 o 
  -4   5   2    11858.59    12289.46    250.15 o 
  -3   5   2     3760.40     3937.23     82.85 o 
  -2   5   2     4907.81     4948.92    102.37 o 
  -1   5   2     7831.69     8234.63    167.57 o 
   0   5   2     4156.08     4417.00     66.13 o 
   1   5   2     6560.16     6965.86    118.07 o 
   2   5   2     7680.89     7799.90    133.02 o 
   3   5   2     1402.92     1394.40     27.06 o 
   4   5   2      253.66      244.00      8.77 o 
   5   5   2     3771.25     3960.30     87.62 o 
   6   5   2      916.24      906.30     29.37 o 
   7   5   2      323.04      362.27     18.46 o 
   8   5   2      105.53      101.53     11.81 o 
   9   5   2       45.39       47.68     10.87 o 
 -10   6   2       88.23      103.13     19.34 o 
  -9   6   2       14.50       26.44     12.89 o 
  -8   6   2      197.98      174.68     19.71 o 
  -7   6   2      839.12      788.97     39.42 o 
  -6   6   2     3319.36     3317.09    112.65 o 
  -5   6   2     5801.33     5773.90    182.05 o 
  -4   6   2      273.72      280.81      9.71 o 
  -3   6   2    12552.54    12798.90    261.45 o 
  -2   6   2     7532.11     7679.88    157.58 o 
  -1   6   2     9725.83     9929.05    201.76 o 
   0   6   2      604.18      566.78     13.26 o 
   1   6   2     3876.60     4081.51     70.36 o 
   2   6   2     1475.57     1436.34     28.27 o 
   3   6   2     6017.25     6059.01    105.75 o 
   4   6   2     5179.82     5378.63     96.56 o 
   5   6   2      518.29      554.29     19.25 o 
   6   6   2      912.55      966.78     30.99 o 
   7   6   2      218.57      197.85     14.10 o 
   8   6   2      262.32      254.05     17.07 o 
   9   6   2       99.26      101.30     13.52 o 
 -10   7   2       34.27       33.91     14.85 o 
  -9   7   2      990.37     1111.08     54.74 o 
  -8   7   2     1298.92     1218.32     55.30 o 
  -7   7   2       32.21       38.39     11.40 o 
  -6   7   2     1322.33     1273.80     52.96 o 
  -5   7   2     1326.60     1384.68     52.96 o 
  -4   7   2      158.52      161.04      7.34 o 
  -3   7   2     3837.72     3875.58     83.23 o 
  -2   7   2    15031.94    15178.37    310.21 o 
  -1   7   2      330.16      339.57     11.04 o 
   0   7   2    11470.09    11545.31    193.19 o 
   1   7   2     8873.96     8763.08    174.95 o 
   2   7   2      193.74      189.68      6.94 o 
   3   7   2     1307.69     1341.27     27.18 o 
   4   7   2       33.47       40.18      6.92 o 
   5   7   2      121.22      107.41      8.12 o 
   6   7   2      618.20      588.31     22.42 o 
   7   7   2     1222.30     1207.80     67.21 o 
   8   7   2      214.93      239.90     16.63 o 
   9   7   2      182.11      215.59     17.50 o 
 -10   8   2       50.85       68.28     17.47 o 
  -9   8   2       42.86       51.38     14.85 o 
  -8   8   2       53.89       81.18     15.88 o 
  -7   8   2      235.07      246.99     22.42 o 
  -6   8   2     1817.83     1760.73     67.91 o 
  -5   8   2     5759.05     6171.63    192.89 o 
  -4   8   2      438.98      461.84     14.38 o 
  -3   8   2     8887.85     9306.76    190.18 o 
  -2   8   2     8804.04     9148.16    187.66 o 
  -1   8   2     1571.01     1597.46     37.18 o 
   0   8   2     2094.98     2165.66     39.98 o 
   1   8   2      871.08      877.36     23.43 o 
   2   8   2      928.80      960.31     25.50 o 
   3   8   2     3251.34     3303.17     77.53 o 
   4   8   2     4118.44     4217.83     76.80 o 
   5   8   2      342.77      340.29     12.36 o 
   6   8   2      362.63      390.30     20.83 o 
   7   8   2      232.60      255.60     15.91 o 
   8   8   2       73.99       93.45     11.90 o 
   9   8   2      146.62      164.79     15.58 o 
  -9   9   2      272.77      293.60     26.62 o 
  -8   9   2      792.82      750.11     42.50 o 
  -7   9   2      548.31      516.85     31.76 o 
  -6   9   2      592.76      578.42     32.04 o 
  -5   9   2     1452.33     1500.03     58.01 o 
  -4   9   2     4359.30     4462.92     95.74 o 
  -3   9   2     3277.38     3396.21     73.33 o 
  -2   9   2     6763.21     7145.87    149.83 o 
  -1   9   2     4341.97     4582.67     97.33 o 
   0   9   2     4884.11     4918.41     85.76 o 
   1   9   2     1937.81     1985.41     74.68 o 
   2   9   2     2016.58     1943.75     45.40 o 
   3   9   2      595.15      549.13     20.20 o 
   4   9   2     1567.41     1701.08     35.13 o 
   5   9   2     2552.39     2566.36     51.04 o 
   6   9   2      530.64      531.03     26.99 o 
   7   9   2      722.88      723.78     37.13 o 
   8   9   2      139.19      162.79     14.48 o 
   9   9   2       43.04       33.63     13.36 o 
  -9  10   2       18.00       31.11     13.83 o 
  -8  10   2      759.37      746.00     42.22 o 
  -7  10   2     2081.71     2189.29     83.41 o 
  -6  10   2      888.51      926.75     44.00 o 
  -5  10   2      164.45      152.82     16.07 o 
  -4  10   2        6.55        5.83      3.37 o 
  -3  10   2     1736.15     1731.03     41.85 o 
  -2  10   2     3024.84     3068.35     67.16 o 
  -1  10   2    16750.56    17054.46    474.32 o 
   0  10   2     1613.56     1546.91     39.79 o 
   1  10   2      877.73      863.28     28.96 o 
   2  10   2     2656.74     2750.54    111.76 o 
   3  10   2      683.09      664.19     20.94 o 
   4  10   2      118.72      118.40      8.29 o 
   5  10   2      264.18      254.16     13.67 o 
   6  10   2      330.81      330.78     25.73 o 
   7  10   2       82.78       79.87     15.13 o 
   8  10   2      764.13      859.58     45.21 o 
  -9  11   2       16.80       17.09     12.14 o 
  -8  11   2        0.77        3.18     10.84 o 
  -7  11   2      562.07      575.24     34.75 o 
  -6  11   2      512.32      535.07     31.29 o 
  -5  11   2     1457.95     1493.87     59.69 o 
  -4  11   2     9008.75     9269.96    191.86 o 
  -3  11   2     1257.19     1254.93     31.95 o 
  -2  11   2     3020.78     3202.11     71.27 o 
  -1  11   2     2163.46     2240.10     52.03 o 
   0  11   2      617.41      678.90     20.47 o 
   1  11   2     1402.99     1437.58     36.48 o 
   2  11   2     3138.62     3216.03     73.51 o 
   3  11   2     1582.04     1551.74     60.81 o 
   4  11   2      886.27      909.74     35.10 o 
   5  11   2     2128.81     2162.82     63.61 o 
   6  11   2      897.33      959.58     44.46 o 
   7  11   2       34.14       37.46     12.24 o 
   8  11   2       37.45       34.38     13.55 o 
  -9  12   2        4.06       11.30     12.05 o 
  -8  12   2      456.34      477.81     33.35 o 
  -7  12   2     1188.72     1131.07     53.06 o 
  -6  12   2      734.64      714.89     37.83 o 
  -5  12   2      889.22      885.19     41.66 o 
  -4  12   2       29.19       27.10      4.96 o 
  -3  12   2     2551.26     2544.42     58.47 o 
  -2  12   2     2598.53     2640.73     60.62 o 
  -1  12   2     9130.48     9736.72    201.67 o 
   0  12   2     2350.86     2498.47     58.01 o 
   1  12   2     1827.90     1963.19     47.68 o 
   2  12   2     4607.16     4994.83    250.05 o 
   3  12   2     1840.84     1866.92     84.72 o 
   4  12   2     2908.43     3080.19     71.54 o 
   5  12   2      140.10      160.11     17.47 o 
   6  12   2      376.90      442.69     29.14 o 
   7  12   2      163.85      188.51     20.64 o 
   8  12   2      498.49      531.98     35.59 o 
  -9  13   2      222.99      290.33     28.68 o 
  -8  13   2      669.70      679.02     41.29 o 
  -7  13   2       29.37       43.72     13.45 o 
  -6  13   2      355.28      371.97     26.71 o 
  -5  13   2     1078.85     1076.15     48.29 o 
  -4  13   2     2263.14     2234.03     53.06 o 
  -3  13   2      876.37      873.33     25.41 o 
  -2  13   2     2145.53     2093.92     50.16 o 
  -1  13   2      335.27      334.92     13.96 o 
   0  13   2     4199.28     4308.05     94.81 o 
   1  13   2     5939.76     5734.66    429.21 o 
   2  13   2     1465.56     1486.87    127.36 o 
   3  13   2     1234.86     1283.39     50.72 o 
   4  13   2      127.51      141.92     10.63 o 
   5  13   2      619.39      613.91     33.72 o 
   6  13   2      883.16      938.00     45.96 o 
   7  13   2      732.84      795.13     43.15 o 
   8  13   2       67.90      105.75     18.59 o 
  -8  14   2       19.28       26.72     12.98 o 
  -7  14   2      100.99      101.45     17.56 o 
  -6  14   2      563.91      515.83     32.51 o 
  -5  14   2     1828.45     1864.23     72.86 o 
  -4  14   2       22.57       34.94     10.56 o 
  -3  14   2     4039.58     4139.55     91.54 o 
  -2  14   2     1532.86     1580.27     40.54 o 
  -1  14   2      232.61      215.56     11.80 o 
   0  14   2      263.47      277.81     17.93 o 
   1  14   2     1137.73     1078.13     31.04 o 
   2  14   2      119.56      136.48     10.44 o 
   3  14   2     2984.45     3111.63     73.99 o 
   4  14   2     2995.93     3033.25     70.25 o 
   5  14   2      587.69      608.49     34.47 o 
   6  14   2      396.88      429.24     30.26 o 
   7  14   2      215.38      228.76     24.19 o 
  -8  15   2      686.01      678.83     42.13 o 
  -7  15   2      190.28      211.86     22.88 o 
  -6  15   2      431.13      423.07     30.54 o 
  -5  15   2      753.92      818.30     41.94 o 
  -4  15   2     1041.35     1019.17     46.24 o 
  -3  15   2     1182.77     1208.69     33.53 o 
  -2  15   2     1646.48     1577.75     41.29 o 
  -1  15   2      126.65      136.61      9.83 o 
   0  15   2     3522.47     3609.36    110.87 o 
   1  15   2     5715.56     5909.08    126.71 o 
   2  15   2      562.78      567.59     21.16 o 
   3  15   2      584.17      560.14     21.60 o 
   4  15   2       19.46       34.47     10.74 o 
   5  15   2       84.25       85.75     15.32 o 
   6  15   2      468.74      517.97     32.97 o 
   7  15   2      528.43      552.81     35.87 o 
  -8  16   2      154.55      194.86     25.03 o 
  -7  16   2      501.55      562.90     37.64 o 
  -6  16   2      134.55      154.13     20.18 o 
  -5  16   2      357.90      371.13     27.37 o 
  -4  16   2      176.34      230.45     21.58 o 
  -3  16   2      336.54      332.64     24.38 o 
  -2  16   2      746.22      735.68     24.32 o 
  -1  16   2     2142.20     2153.98     53.71 o 
   0  16   2      595.54      567.96     28.58 o 
   1  16   2      928.41      931.86     51.49 o 
   2  16   2     1077.66     1020.47     31.28 o 
   3  16   2     1410.35     1318.17     37.94 o 
   4  16   2     1946.87     2018.17     77.62 o 
   5  16   2      298.44      296.40     24.01 o 
   6  16   2      249.76      302.85     26.43 o 
   7  16   2       52.23       54.93     16.16 o 
  -7  17   2      256.52      262.96     27.28 o 
  -6  17   2      146.51      174.78     21.58 o 
  -5  17   2     1519.38     1555.05     65.95 o 
  -4  17   2     4015.08     4215.67    143.29 o 
  -3  17   2      277.16      282.76     22.60 o 
  -2  17   2      182.43      168.52     18.21 o 
  -1  17   2      398.28      386.02     17.11 o 
   0  17   2      342.99      317.79     21.39 o 
   1  17   2      638.51      639.18     23.25 o 
   2  17   2     2168.02     2112.19     53.70 o 
   3  17   2     1016.67      998.34     46.61 o 
   4  17   2      189.19      193.46     19.71 o 
   5  17   2      988.35     1094.64     52.03 o 
   6  17   2      269.16      310.97     27.09 o 
  -7  18   2      704.96      769.35     45.58 o 
  -6  18   2      259.56      285.57     26.15 o 
  -5  18   2      688.28      650.72     38.58 o 
  -4  18   2       87.85       77.53     15.79 o 
  -3  18   2      323.77      338.15     26.25 o 
  -2  18   2      908.97      935.20     44.84 o 
  -1  18   2     2902.88     2822.13    100.88 o 
   1  18   2      304.75      304.62     23.07 o 
   2  18   2      994.12      980.41     45.96 o 
   3  18   2       81.25       92.85     14.85 o 
   4  18   2       35.64       30.92     11.49 o 
   5  18   2       93.46       78.00     15.60 o 
   6  18   2      138.52      137.88     20.18 o 
  -6  19   2      143.64      171.88     22.14 o 
  -5  19   2      605.07      679.58     40.26 o 
  -4  19   2     1461.52     1433.90     63.33 o 
  -3  19   2      131.59      115.27     17.09 o 
  -2  19   2      463.91      467.25     29.98 o 
  -1  19   2      367.26      339.09     25.41 o 
   2  19   2     1148.02     1123.79     50.81 o 
   3  19   2      454.88      459.50     30.36 o 
   4  19   2      114.72      110.98     17.37 o 
   5  19   2      688.68      723.57     41.29 o 
   6  19   2      118.16      141.71     20.92 o 
  -6  20   2      292.54      333.76     29.61 o 
  -5  20   2      560.11      578.60     38.11 o 
  -4  20   2       77.90       65.76     15.97 o 
  -3  20   2      986.88      965.74     47.92 o 
  -2  20   2      776.37      765.71     40.82 o 
   2  20   2      139.95      164.31     18.59 o 
   3  20   2      625.38      677.06     38.58 o 
   4  20   2      769.11      807.84     43.53 o 
   5  20   2       98.87      125.46     19.62 o 
  -5  21   2      141.24      148.99     21.58 o 
  -4  21   2       12.00        3.18     11.58 o 
  -3  21   2      216.48      199.53     21.67 o 
  -2  21   2      682.04      627.27     36.99 o 
   2  21   2       32.98       49.70     14.29 o 
   3  21   2       62.21       61.75     15.13 o 
   4  21   2       56.87       40.35     13.26 o 
  -4  22   2        3.71       -3.46      9.72 o 
  -3  22   2      615.71      632.87     38.48 o 
  -2  22   2      457.89      454.18     32.51 o 
   2  22   2      265.54      242.97     23.63 o 
   3  22   2      526.67      583.84     37.08 o 
   4  22   2      782.60      784.67     44.93 o 
  -3  23   2      131.04      162.26     21.30 o 
  -2  23   2      270.28      286.41     26.06 o 
   3  23   2      275.80      284.73     26.34 o 
  -1 -24   3      154.91      160.56     21.62 o 
   0 -24   3       64.16       69.77     13.23 o 
  -3 -23   3      238.46      205.97     25.22 o 
  -2 -23   3       49.83       53.43     16.16 o 
  -1 -23   3      428.69      435.18     23.94 o 
   0 -23   3      206.94      239.04     18.87 o 
   1 -23   3      455.54      451.61     49.14 o 
   2 -23   3       89.81      113.61     14.99 o 
  -4 -22   3      326.49      372.62     31.29 o 
  -3 -22   3       18.69       16.16     14.11 o 
  -2 -22   3      154.55      138.81     20.55 o 
  -1 -22   3      230.78      247.46     32.37 o 
   0 -22   3      455.31      477.64     24.14 o 
   1 -22   3        3.53        1.15      7.49 o 
   2 -22   3      857.79      884.24     49.13 o 
   3 -22   3      555.43      581.22     38.67 o 
  -5 -21   3       71.00       65.48     17.47 o 
  -4 -21   3      789.58      677.99     41.75 o 
  -3 -21   3      853.27      794.39     45.21 o 
  -2 -21   3       48.10       39.51     15.04 o 
  -1 -21   3     1076.65     1065.33     37.54 o 
   0 -21   3      530.59      517.64     51.94 o 
   1 -21   3       43.10       35.86      9.52 o 
   2 -21   3        3.36        7.29     10.65 o 
   3 -21   3      173.52      180.75     22.79 o 
   4 -21   3        0.52       -9.25     10.65 o 
  -6 -20   3      446.11      405.60     34.19 o 
  -5 -20   3      178.38      192.15     24.85 o 
  -4 -20   3      710.80      749.08     44.09 o 
  -3 -20   3      195.44      176.46     21.58 o 
  -2 -20   3      381.69      373.93     29.24 o 
  -1 -20   3      247.59      235.40     22.60 o 
   0 -20   3      685.49      729.42     28.93 o 
   1 -20   3       68.66       66.47     10.96 o 
   2 -20   3      636.65      579.35     35.96 o 
   3 -20   3      465.87      527.50     35.40 o 
   4 -20   3      119.21      121.44     19.62 o 
   5 -20   3       51.90       59.22     17.84 o 
  -6 -19   3      682.66      745.91     46.61 o 
  -5 -19   3     1551.56     1436.05     66.51 o 
  -4 -19   3      389.54      370.47     29.33 o 
  -3 -19   3      585.90      591.12     36.15 o 
  -2 -19   3      116.37      114.99     17.37 o 
  -1 -19   3      753.39      724.51     39.23 o 
   0 -19   3     1081.50     1024.33     35.10 o 
   1 -19   3     1225.31     1240.60     51.51 o 
   2 -19   3      353.72      351.89     27.46 o 
   3 -19   3      131.83      138.72     19.80 o 
   4 -19   3      378.82      388.22     29.70 o 
   5 -19   3      286.84      331.99     29.80 o 
  -7 -18   3       56.95       49.51     18.22 o 
  -6 -18   3      188.46      184.12     25.13 o 
  -5 -18   3      471.31      440.54     33.07 o 
  -4 -18   3      267.04      280.34     25.31 o 
  -3 -18   3     2124.35     1989.68     78.84 o 
  -2 -18   3     2897.08     2738.81    100.13 o 
  -1 -18   3      144.41      108.27     15.88 o 
   0 -18   3      716.16      660.55     26.09 o 
   1 -18   3      293.14      317.70     25.13 o 
   2 -18   3       16.70       88.93     15.41 o 
   3 -18   3      174.16      189.81     21.86 o 
   4 -18   3      668.80      610.18     37.64 o 
   5 -18   3      345.88      368.98     30.54 o 
   6 -18   3      126.33      118.45     21.76 o 
  -7 -17   3        2.07        9.62     14.76 o 
  -6 -17   3     1006.66     1042.24     54.64 o 
  -5 -17   3     2812.41     2576.65     99.11 o 
  -4 -17   3      140.29      157.21     19.90 o 
  -3 -17   3      255.30      269.50     24.57 o 
  -2 -17   3      177.59      189.16     20.46 o 
  -1 -17   3      262.42      277.72     22.88 o 
   0 -17   3      528.23      528.60     22.42 o 
   1 -17   3     3666.62     3651.59    122.83 o 
   2 -17   3      445.52      427.93     28.77 o 
   3 -17   3      402.05      402.05     28.21 o 
   4 -17   3      901.38      877.33     45.68 o 
   5 -17   3      179.23      167.86     21.67 o 
   6 -17   3      131.41      102.94     20.36 o 
  -8 -16   3      190.54      164.13     25.03 o 
  -7 -16   3      368.25      425.22     34.09 o 
  -6 -16   3      953.83      895.84     49.97 o 
  -5 -16   3      702.13      675.94     39.70 o 
  -4 -16   3      305.77      306.30     25.22 o 
  -3 -16   3     3303.23     3273.47    114.52 o 
  -2 -16   3     4347.46     4239.96    141.70 o 
  -1 -16   3      428.83      468.09     28.02 o 
   0 -16   3      891.47      874.39     29.57 o 
   1 -16   3      308.62      287.06     22.88 o 
   2 -16   3     1213.61     1173.39     51.47 o 
   3 -16   3      960.76     1001.63     32.20 o 
   4 -16   3      652.43      700.59     39.04 o 
   5 -16   3      461.29      484.72     33.72 o 
   6 -16   3       69.32       81.18     18.22 o 
  -8 -15   3       64.00       46.43     17.28 o 
  -7 -15   3      276.53      254.09     27.18 o 
  -6 -15   3      278.25      280.99     27.37 o 
  -5 -15   3      665.10      655.01     37.83 o 
  -4 -15   3      619.53      561.03     33.81 o 
  -3 -15   3      188.94      192.80     18.77 o 
  -2 -15   3      699.85      677.80     34.65 o 
  -1 -15   3     2135.72     2080.28     76.41 o 
   0 -15   3     1474.04     1411.76     56.61 o 
   1 -15   3      889.16      863.41     41.29 o 
   2 -15   3      161.60      150.21     16.53 o 
   3 -15   3      536.93      500.92     36.38 o 
   4 -15   3        2.62       13.83      7.21 o 
   5 -15   3     1613.20     1614.64     56.75 o 
   6 -15   3     1028.30     1067.78     43.48 o 
   7 -15   3       50.08       35.68     16.44 o 
  -8 -14   3      131.75      118.45     21.30 o 
  -7 -14   3      777.74      720.86     43.15 o 
  -6 -14   3     2237.91     2131.28     85.47 o 
  -5 -14   3       29.13       33.35     12.98 o 
  -4 -14   3     2099.58     2050.77     78.09 o 
  -3 -14   3      728.13      728.63     36.24 o 
  -2 -14   3       98.67       97.90     13.64 o 
  -1 -14   3     1696.17     1564.39     60.15 o 
   0 -14   3     2082.90     1772.41     66.04 o 
   1 -14   3      307.63      292.76     21.20 o 
   2 -14   3     5648.31     5471.82    175.89 o 
   3 -14   3     1967.19     1978.11     74.17 o 
   4 -14   3       25.50       43.71      8.44 o 
   5 -14   3      366.62      357.15     19.31 o 
   6 -14   3        0.95        4.79      8.17 o 
   7 -14   3        5.95       -3.15      8.45 o 
  -9 -13   3      146.97      151.52     24.38 o 
  -8 -13   3       18.27       42.41     16.72 o 
  -7 -13   3      111.70      115.09     19.71 o 
  -6 -13   3      312.37      294.63     26.99 o 
  -5 -13   3     1583.91     1537.02     63.89 o 
  -4 -13   3     1435.69     1388.69     57.45 o 
  -3 -13   3     2741.92     2574.69     90.61 o 
  -2 -13   3      332.51      320.31     21.11 o 
  -1 -13   3     3681.51     3627.21    119.56 o 
   0 -13   3     1265.32     1294.63     50.91 o 
   1 -13   3     3397.61     3053.03    108.35 o 
   2 -13   3      527.27      566.55     30.64 o 
   3 -13   3      423.55      449.87     19.15 o 
   4 -13   3      664.42      654.71     41.80 o 
   5 -13   3     1371.13     1358.14     49.27 o 
   6 -13   3     1251.60     1302.70     41.85 o 
   7 -13   3       30.44       32.79     10.51 o 
  -9 -12   3      347.22      304.25     29.70 o 
  -8 -12   3      186.00      141.34     21.58 o 
  -7 -12   3      321.46      308.08     27.37 o 
  -6 -12   3      341.63      328.16     26.43 o 
  -5 -12   3     1409.28     1427.46     60.43 o 
  -4 -12   3     1929.80     1817.53     69.40 o 
  -3 -12   3     2323.40     2057.96     74.63 o 
  -2 -12   3     5334.94     5575.97    175.89 o 
  -1 -12   3      620.54      606.16     29.14 o 
   0 -12   3     2671.21     2701.07     91.17 o 
   1 -12   3     1359.74     1409.90     53.80 o 
   2 -12   3     2588.55     2640.35     90.42 o 
   3 -12   3     4046.86     4260.92     97.30 o 
   4 -12   3      937.15      930.87     29.72 o 
   5 -12   3      523.14      528.64     22.81 o 
   6 -12   3      248.18      263.20     16.97 o 
   7 -12   3      628.93      633.49     45.40 o 
   8 -12   3      145.65      160.76     15.98 o 
  -9 -11   3      116.95      161.98     23.82 o 
  -8 -11   3      307.50      342.45     30.26 o 
  -7 -11   3      140.52      124.33     18.68 o 
  -6 -11   3     2243.51     2037.50     79.30 o 
  -5 -11   3     5026.81     5183.47    169.91 o 
  -4 -11   3      667.82      640.16     33.07 o 
  -3 -11   3     1146.86     1178.99     47.54 o 
  -2 -11   3       69.70       61.75      9.72 o 
  -1 -11   3      393.60      396.91     21.95 o 
   0 -11   3     3234.10     3306.16    107.70 o 
   1 -11   3    12296.07    13039.80    387.36 o 
   2 -11   3     1047.01     1005.07     41.85 o 
   3 -11   3     1485.75     1537.64     41.82 o 
   4 -11   3     1274.26     1275.52     38.59 o 
   5 -11   3       62.45       72.62     13.68 o 
   6 -11   3      131.00      129.77     13.19 o 
   7 -11   3      102.34      108.09     13.07 o 
   8 -11   3       87.68       95.34     13.61 o 
  -9 -10   3      368.70      343.39     31.20 o 
  -8 -10   3      541.41      562.37     24.59 o 
  -7 -10   3      194.29      172.29     13.58 o 
  -6 -10   3      446.82      427.88     18.90 o 
  -5 -10   3     1161.85     1159.57     56.37 o 
  -4 -10   3     1173.74     1143.96     43.06 o 
  -3 -10   3     4271.25     4186.44    134.79 o 
  -2 -10   3    14792.60    15290.09    454.80 o 
  -1 -10   3     1526.94     1559.63     55.86 o 
   0 -10   3     1956.86     1950.63     67.16 o 
   1 -10   3     2977.96     2907.97     98.08 o 
   2 -10   3     1984.41     2137.82     72.11 o 
   3 -10   3      241.86      247.79     12.91 o 
   4 -10   3     2469.51     2495.70     62.98 o 
   5 -10   3      328.30      346.31     17.37 o 
   6 -10   3      860.88      857.32     30.94 o 
   7 -10   3     1040.87     1099.51     38.13 o 
   8 -10   3      172.49      184.82     16.59 o 
  -9  -9   3      165.34      172.52     15.53 o 
  -8  -9   3      534.41      504.10     23.12 o 
  -7  -9   3       55.08       47.30      9.16 o 
  -6  -9   3     1575.86     1605.44     44.36 o 
  -5  -9   3     2291.25     2291.42     81.54 o 
  -4  -9   3     2304.21     2281.35     55.19 o 
  -3  -9   3     3003.97     2910.21     96.77 o 
  -2  -9   3      190.87      250.82     16.16 o 
  -1  -9   3     5774.07     5915.97    181.49 o 
   1  -9   3     7804.92     7776.37    228.19 o 
   2  -9   3      971.21      995.63     41.19 o 
   3  -9   3      852.02      867.50     20.19 o 
   4  -9   3     1653.56     1611.74     52.68 o 
   5  -9   3      523.36      556.79     22.18 o 
   6  -9   3      422.67      419.88     20.44 o 
   7  -9   3      179.12      173.18     14.91 o 
   8  -9   3      123.64      123.73     14.55 o 
 -10  -8   3       12.97       30.17     15.32 o 
  -9  -8   3       39.58       52.56     11.00 o 
  -8  -8   3      344.98      342.47     19.34 o 
  -7  -8   3     2500.41     2497.16     76.83 o 
  -6  -8   3     3400.63     3358.98    108.31 o 
  -5  -8   3      176.47      186.92     11.52 o 
  -4  -8   3     4255.33     4380.48     97.67 o 
  -3  -8   3     2486.36     2512.20     84.44 o 
  -2  -8   3     2938.84     2962.98     95.84 o 
  -1  -8   3     2266.92     2396.47     78.37 o 
   1  -8   3     2574.20     2667.16     89.02 o 
   2  -8   3    10897.41    11183.70    332.81 o 
   3  -8   3     3884.50     3954.06     72.32 o 
   4  -8   3      716.53      709.61     24.21 o 
   5  -8   3      526.06      544.08     29.76 o 
   6  -8   3      339.83      339.77     33.07 o 
   7  -8   3      221.48      230.33     15.98 o 
   8  -8   3      232.69      225.96     20.27 o 
 -10  -7   3      587.82      579.07     39.79 o 
  -9  -7   3      436.70      403.40     21.45 o 
  -8  -7   3      137.47      129.17     12.81 o 
  -7  -7   3      258.16      251.92     15.85 o 
  -6  -7   3       61.45       63.16      8.25 o 
  -5  -7   3     1013.97     1064.85     42.87 o 
  -4  -7   3     5241.16     5170.70    116.34 o 
  -3  -7   3     9909.69    10406.36    312.36 o 
  -2  -7   3      444.66      447.64     20.92 o 
  -1  -7   3    21891.61    22067.93    647.03 o 
   1  -7   3      131.32      131.15     10.46 o 
   2  -7   3      506.57      504.37     15.20 o 
   3  -7   3     1053.23     1030.98     22.39 o 
   4  -7   3       96.12       99.36      9.01 o 
   5  -7   3     2786.90     2641.87    169.21 o 
   6  -7   3     1505.61     1523.87     44.45 o 
   7  -7   3       50.82       54.73     10.14 o 
   8  -7   3      194.69      198.75     16.38 o 
   9  -7   3       97.45      113.13     14.57 o 
 -10  -6   3       17.81       38.02     15.69 o 
  -9  -6   3       71.55       64.36     16.07 o 
  -8  -6   3      268.00      259.28     16.54 o 
  -7  -6   3     2711.73     2611.98     75.75 o 
  -6  -6   3     2758.44     2908.85     81.12 o 
  -5  -6   3     1871.30     1865.96     47.37 o 
  -4  -6   3     3879.86     3873.51     87.51 o 
  -3  -6   3     9593.77    10237.95    306.84 o 
  -2  -6   3     3731.26     3986.92    123.77 o 
  -1  -6   3     4993.49     5303.50    160.57 o 
   1  -6   3     1352.03     1339.93     48.39 o 
   2  -6   3     7585.04     7646.44    157.99 o 
   3  -6   3     6741.84     6766.33    116.89 o 
   4  -6   3     1447.37     1501.55     39.94 o 
   5  -6   3      103.16      102.14     12.19 o 
   6  -6   3      250.49      248.13     15.42 o 
   7  -6   3      242.59      219.50     15.38 o 
   8  -6   3      155.65      169.66     24.75 o 
   9  -6   3      262.20      288.00     19.81 o 
 -10  -5   3      331.54      381.68     31.48 o 
  -9  -5   3      615.64      615.87     38.76 o 
  -8  -5   3      418.73      387.95     19.86 o 
  -7  -5   3      241.98      231.18     14.75 o 
  -6  -5   3     1596.82     1524.67     51.84 o 
  -5  -5   3     9231.24     9480.00    203.08 o 
  -4  -5   3     5268.46     5315.46    165.80 o 
  -3  -5   3     8542.70     8794.89    264.53 o 
  -2  -5   3       22.61       27.00      5.23 o 
  -1  -5   3     7431.58     7957.02    236.51 o 
   1  -5   3    23373.79    23865.47    471.15 o 
   2  -5   3     2303.64     2341.37     44.03 o 
   3  -5   3     1154.65     1204.28     25.12 o 
   4  -5   3     1178.98     1160.30     24.34 o 
   5  -5   3     2135.37     2115.45     54.59 o 
   6  -5   3      581.48      591.62     23.40 o 
   7  -5   3       61.66       55.55      9.61 o 
   8  -5   3      170.74      177.27     15.57 o 
   9  -5   3       68.65       84.35     13.05 o 
 -10  -4   3        0.80       11.30     11.96 o 
  -9  -4   3      589.00      550.29     35.40 o 
  -8  -4   3      885.05      875.00     44.37 o 
  -7  -4   3      565.16      516.66     21.55 o 
  -6  -4   3      309.41      327.85     22.37 o 
  -5  -4   3     4590.80     4701.53    107.30 o 
  -4  -4   3      631.79      639.13     28.96 o 
  -3  -4   3    13014.70    12777.98    378.86 o 
  -2  -4   3    18935.71    19224.32    563.90 o 
  -1  -4   3      527.53      510.31     19.24 o 
   0  -4   3    10551.37    11184.72    226.05 o 
   1  -4   3     3005.68     2987.83     65.82 o 
   2  -4   3       31.65       30.48      2.88 o 
   3  -4   3      727.65      753.14     16.14 o 
   4  -4   3     1946.13     1919.16     36.12 o 
   5  -4   3     1087.31     1070.84     31.89 o 
   6  -4   3     1703.14     1700.73     50.67 o 
   7  -4   3     1842.01     1866.46     61.46 o 
   8  -4   3      284.91      266.33     18.82 o 
   9  -4   3       39.31       45.41     10.73 o 
 -10  -3   3       71.34       68.47     17.19 o 
  -9  -3   3      274.45      272.30     25.13 o 
  -8  -3   3     1414.74     1319.57     57.91 o 
  -7  -3   3       44.53       62.12     12.70 o 
  -6  -3   3     8395.02     8254.99    171.96 o 
  -5  -3   3     8958.56     8926.60    271.54 o 
  -4  -3   3      476.55      431.10     21.76 o 
  -3  -3   3     1071.04     1072.97     38.86 o 
  -2  -3   3      291.66      282.86     14.20 o 
  -1  -3   3      352.05      349.66     10.00 o 
   0  -3   3    14658.32    15122.14    304.42 o 
   1  -3   3    21071.86    19970.64    403.16 o 
   2  -3   3     4706.13     4764.51     81.44 o 
   3  -3   3      749.95      740.73     16.66 o 
   4  -3   3     3590.24     3556.62     64.08 o 
   5  -3   3      816.86      784.75     26.76 o 
   6  -3   3      876.69      813.12     27.76 o 
   7  -3   3      121.82      134.06     12.33 o 
   8  -3   3      112.44      110.36     12.94 o 
   9  -3   3      154.98      172.52     15.92 o 
 -10  -2   3       15.73       20.18     13.55 o 
  -9  -2   3      423.74      425.59     30.54 o 
  -8  -2   3      628.94      562.06     33.63 o 
  -7  -2   3      845.17      812.23     39.23 o 
  -6  -2   3     1769.77     1754.10     41.66 o 
  -5  -2   3      766.46      745.22     20.76 o 
  -4  -2   3     2310.02     2158.28     48.29 o 
  -3  -2   3     2542.84     2341.73     51.19 o 
  -2  -2   3    30349.64    29149.73    583.33 o 
  -1  -2   3     5805.06     6058.42    123.77 o 
   0  -2   3     1132.72     1155.45     26.06 o 
   1  -2   3     4160.70     4222.35     83.09 o 
   2  -2   3     4307.11     4354.23     74.04 o 
   3  -2   3     9115.78     9177.97    156.47 o 
   4  -2   3     5824.42     5893.64    104.50 o 
   5  -2   3      737.40      738.88     29.52 o 
   6  -2   3     2114.34     2082.76     53.88 o 
   7  -2   3      938.57      940.04     35.37 o 
   8  -2   3      266.17      245.54     16.97 o 
   9  -2   3      159.07      157.99     19.57 o 
 -10  -1   3      456.54      446.70     33.25 o 
  -9  -1   3      326.23      302.38     26.62 o 
  -8  -1   3      472.55      396.16     27.56 o 
  -7  -1   3      252.64      244.37     20.74 o 
  -6  -1   3     2063.44     2066.36     47.64 o 
  -5  -1   3     1306.34     1275.20     31.01 o 
  -4  -1   3     2536.52     2460.73     53.90 o 
  -3  -1   3     5053.03     5119.67    106.11 o 
  -2  -1   3     3651.13     3936.48     81.83 o 
  -1  -1   3     8706.49     8827.86    178.78 o 
   0  -1   3    12983.70    12977.41    359.25 o 
   2  -1   3      160.03      158.63      8.91 o 
   3  -1   3     4283.02     4513.43     91.96 o 
   4  -1   3     5359.34     5558.86     94.85 o 
   5  -1   3     5460.06     5342.58    121.64 o 
   6  -1   3     2115.48     1898.37     62.91 o 
   7  -1   3      174.70      194.74     14.55 o 
   8  -1   3      254.59      276.38     19.62 o 
   9  -1   3      171.41      180.09     16.02 o 
 -10   0   3       50.47       53.90     15.51 o 
  -9   0   3       18.22       10.56     11.30 o 
  -8   0   3       88.76       79.40     14.85 o 
  -7   0   3     3549.65     3486.44    118.44 o 
  -6   0   3     2867.18     2552.55     88.46 o 
  -5   0   3     2062.94     2043.95     46.33 o 
  -4   0   3     4983.83     4949.30    103.50 o 
  -3   0   3       27.32       23.11      2.87 o 
  -2   0   3      710.97      733.92     18.21 o 
  -1   0   3     3446.46     3560.14     73.51 o 
   0   0   3    22659.07    22065.22    607.24 o 
   1   0   3      583.42      594.41     14.29 o 
   2   0   3    17710.60    17422.92    291.64 o 
   3   0   3    24647.25    24539.00    409.73 o 
   4   0   3     4660.96     4716.26     83.10 o 
   5   0   3      790.02      752.27     24.88 o 
   6   0   3      185.69      183.31     38.39 o 
   7   0   3        0.18        2.63      6.64 o 
   8   0   3      884.05      853.59     31.50 o 
   9   0   3      495.84      465.47     43.06 o 
 -10   1   3      450.31      444.46     33.81 o 
  -9   1   3      346.53      312.75     26.15 o 
  -8   1   3      514.85      498.73     31.76 o 
  -7   1   3      249.40      222.23     20.83 o 
  -6   1   3     2075.09     1931.30     70.62 o 
  -5   1   3     1294.85     1313.78     31.38 o 
  -4   1   3     2527.53     2529.29     73.79 o 
  -3   1   3     4732.40     4935.29    102.19 o 
  -2   1   3     3624.61     3830.83     79.58 o 
  -1   1   3     8311.32     8401.18    169.82 o 
   0   1   3    13837.67    13832.27    279.85 o 
   1   1   3       74.42       85.19      5.98 o 
   2   1   3      124.08      123.82      6.44 o 
   3   1   3     4034.65     4253.00     76.11 o 
   4   1   3     5045.74     5268.00     94.22 o 
   5   1   3     5525.57     5413.68    121.77 o 
   6   1   3     2120.30     2055.44     97.80 o 
   7   1   3      179.29      179.92     13.50 o 
   8   1   3      247.76      265.89     17.68 o 
   9   1   3      167.65      183.82     16.20 o 
 -10   2   3       16.60       38.30     14.57 o 
  -9   2   3      430.97      414.29     31.01 o 
  -8   2   3      581.56      560.47     33.44 o 
  -7   2   3      844.23      789.25     39.04 o 
  -6   2   3     1783.08     1695.72     63.70 o 
  -5   2   3      821.39      847.90     21.88 o 
  -4   2   3     2359.52     2277.00     66.79 o 
  -3   2   3     2748.72     2645.40     56.89 o 
  -2   2   3    30222.14    28319.15    566.05 o 
  -1   2   3     6344.10     6316.60    128.81 o 
   0   2   3     1250.75     1204.87     27.28 o 
   1   2   3     3866.90     3871.14     68.98 o 
   2   2   3     4126.69     4133.49     73.21 o 
   3   2   3     9219.25     9215.49    156.48 o 
   4   2   3     6021.04     6215.35    106.37 o 
   5   2   3      772.01      799.03     29.17 o 
   6   2   3     2079.33     1932.15    130.86 o 
   7   2   3      937.77      892.92     31.11 o 
   8   2   3      269.09      259.57     17.03 o 
   9   2   3      168.07      166.47     15.62 o 
 -10   3   3       71.06       63.99     16.44 o 
  -9   3   3      257.70      260.07     24.38 o 
  -8   3   3     1331.89     1216.91     54.36 o 
  -7   3   3       51.80       30.27     11.30 o 
  -6   3   3     8345.94     8288.15    255.47 o 
  -5   3   3     8642.09     8700.18    178.69 o 
  -4   3   3      481.05      476.24     13.79 o 
  -3   3   3     1242.86     1304.62     30.08 o 
  -2   3   3      275.44      261.55      8.86 o 
  -1   3   3      282.15      286.00      8.65 o 
   0   3   3    13967.25    14109.13    284.05 o 
   1   3   3    21202.09    20232.04    336.69 o 
   2   3   3     4486.54     4582.36     80.52 o 
   3   3   3      845.94      825.37     44.29 o 
   4   3   3     3719.39     3617.79     83.13 o 
   5   3   3      888.77      905.73     20.71 o 
   6   3   3      871.33      769.46     26.92 o 
   7   3   3      118.36      111.11     11.65 o 
   8   3   3      102.63      104.10     12.30 o 
   9   3   3      149.22      176.36     27.32 o 
 -10   4   3        0.38        4.20     10.46 o 
  -9   4   3      585.14      572.53     35.78 o 
  -8   4   3      930.29      863.60     43.62 o 
  -7   4   3      572.01      537.78     30.73 o 
  -6   4   3      351.86      354.97     23.35 o 
  -5   4   3     4856.55     4938.46    102.94 o 
  -4   4   3      604.00      593.38     16.45 o 
  -3   4   3    13106.83    12824.31    259.49 o 
  -2   4   3    19004.60    18533.48    372.23 o 
  -1   4   3      383.96      390.54     11.16 o 
   0   4   3    10857.39    11252.07    227.35 o 
   1   4   3     3264.13     3208.29     65.90 o 
   2   4   3       31.68       21.43      2.57 o 
   3   4   3      643.41      665.93     21.88 o 
   4   4   3     1824.02     1800.59     36.11 o 
   5   4   3     1033.45     1030.30     51.61 o 
   6   4   3     1690.07     1668.54     46.15 o 
   7   4   3     1894.63     1850.88     65.29 o 
   8   4   3      291.02      280.93     17.53 o 
   9   4   3       41.83       38.66     10.98 o 
 -10   5   3      324.99      329.09     28.96 o 
  -9   5   3      605.10      638.85     38.02 o 
  -8   5   3      398.45      376.45     27.74 o 
  -7   5   3      246.75      230.26     20.74 o 
  -6   5   3     1668.02     1653.50     62.30 o 
  -5   5   3     9038.68     9156.47    191.11 o 
  -4   5   3     5099.23     5108.37    106.95 o 
  -3   5   3     8553.29     8638.62    176.63 o 
  -2   5   3       34.78       40.51      3.52 o 
  -1   5   3     7151.95     7583.30    155.06 o 
   0   5   3     9909.84    10045.62    169.82 o 
   1   5   3    22988.10    23103.58    389.78 o 
   2   5   3     2412.70     2524.00     44.72 o 
   3   5   3     1275.75     1319.29     26.07 o 
   4   5   3     1199.01     1199.22     25.30 o 
   5   5   3     2055.57     2115.03     41.92 o 
   6   5   3      591.71      585.91     22.52 o 
   7   5   3       58.15       61.67      9.60 o 
   8   5   3      167.98      171.23     14.65 o 
   9   5   3       67.74       63.24     17.56 o 
 -10   6   3       17.99       20.46     12.98 o 
  -9   6   3       68.65       75.76     17.00 o 
  -8   6   3      266.27      230.07     21.67 o 
  -7   6   3     2686.47     2640.63     95.46 o 
  -6   6   3     2841.02     2738.62     98.17 o 
  -5   6   3     1785.77     1840.32     42.78 o 
  -4   6   3     3856.91     3860.07     82.85 o 
  -3   6   3     9668.32    10199.46    208.02 o 
  -2   6   3     3755.23     3805.05     80.52 o 
  -1   6   3     5041.34     5179.92    107.70 o 
   0   6   3     5198.26     5358.70     92.29 o 
   1   6   3     1434.37     1478.35     27.73 o 
   2   6   3     7679.44     7711.33    131.67 o 
   3   6   3     6639.27     6743.14    117.29 o 
   4   6   3     1355.92     1451.36     30.43 o 
   5   6   3       72.59       71.98      6.14 o 
   6   6   3      270.78      275.11     16.67 o 
   7   6   3      262.94      230.84     19.29 o 
   8   6   3      162.41      171.78     14.95 o 
   9   6   3      257.51      270.71     27.18 o 
 -10   7   3      598.63      657.16     41.66 o 
  -9   7   3      418.12      420.18     30.73 o 
  -8   7   3      139.28      139.47     18.21 o 
  -7   7   3      257.43      273.42     22.32 o 
  -6   7   3       63.51       52.68     11.58 o 
  -5   7   3     1082.75     1130.05     28.02 o 
  -4   7   3     5365.66     5397.38    112.46 o 
  -3   7   3     9852.97    10060.29    205.68 o 
  -2   7   3      407.59      416.53     13.25 o 
  -1   7   3    22172.75    23006.40    462.65 o 
   0   7   3     8322.12     8689.34    147.96 o 
   1   7   3      125.63      130.42      5.31 o 
   2   7   3      497.43      501.28     12.65 o 
   3   7   3     1096.71     1074.41     22.98 o 
   4   7   3       98.89      108.75      7.51 o 
   5   7   3     2789.46     2858.94     53.68 o 
   6   7   3     1529.63     1533.05     43.42 o 
   7   7   3       53.48       55.85      9.37 o 
   8   7   3      186.67      217.83     24.05 o 
   9   7   3       93.40       78.93     18.40 o 
 -10   8   3       14.33       29.24     14.39 o 
  -9   8   3       40.15       49.88     14.85 o 
  -8   8   3      351.33      369.26     27.65 o 
  -7   8   3     2544.54     2696.03     96.68 o 
  -4   8   3     4077.27     4198.49     91.17 o 
  -3   8   3     2422.05     2456.25     54.92 o 
  -2   8   3     2909.48     2925.81     64.17 o 
  -1   8   3     2349.20     2421.87     54.08 o 
   0   8   3     7360.55     7441.79    153.84 o 
   1   8   3     2689.16     2823.82     66.83 o 
   2   8   3    10905.31    11170.19    190.41 o 
   3   8   3     4062.33     4071.34     84.58 o 
   4   8   3      760.81      718.85     21.73 o 
   5   8   3      510.79      516.08     15.74 o 
   6   8   3      336.68      321.70     16.62 o 
   7   8   3      214.28      221.60     15.42 o 
   8   8   3      228.65      251.14     18.69 o 
  -9   9   3      160.87      186.92     22.98 o 
  -8   9   3      541.18      517.32     33.07 o 
  -7   9   3       71.02       63.99     13.64 o 
  -5   9   3     2230.88     2252.53     82.01 o 
  -4   9   3     2360.64     2285.59     52.31 o 
  -3   9   3     2959.08     3130.84     68.84 o 
  -2   9   3      193.72      183.71      9.15 o 
  -1   9   3     5777.18     5813.32    122.08 o 
   0   9   3     4054.36     4141.23     88.92 o 
   1   9   3     7539.72     7432.21    173.74 o 
   2   9   3     1096.16     1096.18     22.98 o 
   3   9   3      890.71      868.58     41.81 o 
   4   9   3     1563.89     1517.94     32.63 o 
   5   9   3      517.41      490.77     54.09 o 
   6   9   3      414.08      424.32     24.10 o 
   7   9   3      178.58      194.64     14.60 o 
   8   9   3      130.33      151.34     14.56 o 
  -9  10   3      377.77      382.90     30.26 o 
  -8  10   3      556.10      510.03     33.63 o 
  -7  10   3      190.06      216.81     20.64 o 
  -6  10   3      443.68      452.21     28.12 o 
  -5  10   3     1179.75     1154.99     49.04 o 
  -4  10   3     1165.30     1127.15     29.61 o 
  -3  10   3     4317.64     4417.81     95.18 o 
  -2  10   3    14680.14    15272.34    310.49 o 
  -1  10   3     1611.50     1609.51     38.95 o 
   0  10   3     1890.24     1872.92     44.28 o 
   1  10   3     3017.40     3092.57     68.21 o 
   2  10   3     1923.80     1999.45     39.70 o 
   3  10   3      194.88      189.96     12.98 o 
   4  10   3     2407.29     2490.33     61.31 o 
   5  10   3      303.09      302.75     12.07 o 
   6  10   3      844.62      839.63     22.98 o 
   7  10   3     1032.83     1097.11     58.94 o 
   8  10   3      167.46      174.62     15.20 o 
  -9  11   3      132.10      153.76     22.04 o 
  -8  11   3      294.48      267.16     24.75 o 
  -7  11   3      141.72      148.90     18.49 o 
  -5  11   3     4932.28     4873.82    158.42 o 
  -4  11   3      703.75      685.40     20.96 o 
  -3  11   3     1187.33     1225.23     31.67 o 
  -2  11   3       73.94       94.74      7.27 o 
  -1  11   3      422.24      464.45     16.07 o 
   0  11   3     3315.43     3255.44     72.58 o 
   1  11   3    12464.03    13135.87    415.85 o 
   2  11   3     1052.32     1023.03     37.74 o 
   3  11   3     1563.36     1520.62     52.87 o 
   4  11   3     1436.17     1411.58     50.21 o 
   5  11   3       66.27       80.50      7.14 o 
   6  11   3      136.76      144.72      9.66 o 
   7  11   3      106.78      120.15     12.59 o 
   8  11   3       86.97      121.07     18.77 o 
  -9  12   3      331.80      388.87     31.67 o 
  -8  12   3      226.84      223.35     24.01 o 
  -7  12   3      319.53      372.62     27.65 o 
  -6  12   3      386.95      365.43     26.06 o 
  -5  12   3     1446.59     1355.06     55.95 o 
  -4  12   3     1885.87     1843.59     45.21 o 
  -3  12   3     2210.99     2265.14     53.34 o 
  -2  12   3     5314.36     5459.02    117.04 o 
  -1  12   3      596.54      602.71     19.47 o 
   0  12   3     2607.44     2621.02     60.53 o 
   1  12   3     1313.41     1333.42     35.31 o 
   2  12   3     2625.79     2645.30     95.98 o 
   3  12   3     3994.11     4013.07    181.12 o 
   4  12   3      862.39      827.27     26.80 o 
   5  12   3      536.92      549.81     21.21 o 
   6  12   3      237.90      265.76     22.88 o 
   7  12   3      635.79      697.79     39.32 o 
   8  12   3      141.49      173.93     21.95 o 
  -9  13   3      160.58      174.49     24.01 o 
  -8  13   3       30.91       34.28     13.45 o 
  -7  13   3      137.44      154.04     19.43 o 
  -6  13   3      324.46      323.77     24.66 o 
  -5  13   3     1584.17     1663.50     66.04 o 
  -4  13   3     1420.47     1445.86     37.64 o 
  -3  13   3     2701.61     2667.16     62.02 o 
  -2  13   3      339.25      367.25     14.97 o 
  -1  13   3     3588.00     3544.91     79.49 o 
   0  13   3     1264.57     1024.59     39.89 o 
   1  13   3     3369.99     3480.41     77.05 o 
   2  13   3      571.01      577.97     20.56 o 
   3  13   3      425.17      454.83     22.46 o 
   4  13   3      711.26      703.59     23.75 o 
   5  13   3     1356.95     1392.09     39.28 o 
   6  13   3     1226.77     1272.96     56.42 o 
   7  13   3       25.42       32.04     13.45 o 
  -8  14   3      129.04      166.18     22.32 o 
  -7  14   3      756.50      849.50     45.49 o 
  -6  14   3     2209.42     2120.45     82.57 o 
  -5  14   3       28.35       25.97     10.37 o 
  -4  14   3     2125.07     2119.79     51.84 o 
  -3  14   3      735.86      712.49     22.98 o 
  -2  14   3      102.05       98.99      8.50 o 
  -1  14   3     1773.91     1805.48     45.30 o 
   0  14   3     2074.15     2084.77     70.62 o 
   1  14   3      322.07      273.57     13.94 o 
   2  14   3     5682.15     5828.64    183.92 o 
   3  14   3     2024.07     2034.77     67.58 o 
   4  14   3       23.83       29.96      7.23 o 
   5  14   3      351.85      360.08     17.83 o 
   6  14   3        0.57       -3.46      9.44 o 
   7  14   3        5.15       -3.08     10.37 o 
  -8  15   3       51.52       56.42     16.53 o 
  -7  15   3      303.50      332.27     27.84 o 
  -6  15   3      257.73      262.96     24.75 o 
  -5  15   3      581.46      554.59     33.35 o 
  -4  15   3      517.93      500.81     18.80 o 
  -3  15   3      231.57      231.17     12.53 o 
  -2  15   3      688.78      688.48     23.10 o 
  -1  15   3     2193.80     2216.47     54.36 o 
   0  15   3     1446.95     1447.54     53.90 o 
   1  15   3      892.38      908.98     28.02 o 
   2  15   3      151.95      151.92     11.23 o 
   3  15   3      530.45      511.41     24.38 o 
   4  15   3        2.51       13.90      6.54 o 
   5  15   3     1602.10     1591.77     84.53 o 
   6  15   3     1011.98     1076.24     51.84 o 
   7  15   3       52.94       51.00     14.85 o 
  -8  16   3      209.13      216.43     24.94 o 
  -7  16   3      375.84      412.80     31.38 o 
  -6  16   3      940.33      924.70     47.54 o 
  -5  16   3      784.69      799.52     42.03 o 
  -4  16   3      288.78      274.21     14.56 o 
  -3  16   3     3182.08     3269.36     76.31 o 
  -2  16   3     4360.97     4323.00     97.24 o 
  -1  16   3      458.92      475.55     18.71 o 
   0  16   3      895.98      936.88     39.32 o 
   1  16   3      283.32      264.72     14.71 o 
   2  16   3     1171.46     1144.19     34.18 o 
   3  16   3      965.88      970.13     31.16 o 
   4  16   3      672.98      675.78     25.35 o 
   5  16   3      460.42      493.78     31.57 o 
   6  16   3       69.31       72.30     15.69 o 
  -7  17   3        2.62       -1.59     10.84 o 
  -6  17   3     1020.03     1036.45     51.93 o 
  -5  17   3     2707.74     2587.21     96.86 o 
  -4  17   3      124.16      137.11     11.49 o 
  -3  17   3      301.13      322.10     16.44 o 
  -2  17   3      184.99      186.77     12.57 o 
  -1  17   3      293.04      280.37     14.95 o 
   0  17   3      546.78      515.83     28.40 o 
   1  17   3     3545.92     3461.18    108.40 o 
   2  17   3      475.27      471.40     19.85 o 
   3  17   3      399.17      417.72     24.38 o 
   4  17   3      890.02      907.87     54.76 o 
   5  17   3      190.95      193.27     21.11 o 
   6  17   3      132.91      133.40     19.24 o 
  -7  18   3       59.61       76.13     18.12 o 
  -6  18   3      182.29      182.71     22.23 o 
  -5  18   3      430.09      413.82     30.36 o 
  -4  18   3      276.27      269.78     24.29 o 
  -3  18   3     2039.68     2038.81     53.06 o 
  -2  18   3     2964.02     2919.36     70.62 o 
  -1  18   3      145.81      134.91     11.83 o 
   0  18   3      744.45      679.95     34.09 o 
   1  18   3      279.15      265.95     21.48 o 
   2  18   3       11.60       11.30      6.40 o 
   3  18   3      207.14      205.49     14.54 o 
   4  18   3      688.21      736.57     39.98 o 
   5  18   3      347.68      389.15     29.24 o 
   6  18   3      120.15      124.71     19.43 o 
  -6  19   3      692.29      736.75     43.25 o 
  -5  19   3     1561.38     1683.86     72.48 o 
  -4  19   3      389.32      383.36     28.96 o 
  -3  19   3      563.71      559.35     34.09 o 
  -2  19   3      118.87      116.64     11.26 o 
  -1  19   3      815.10      821.18     28.46 o 
   0  19   3     1061.61     1033.09     45.49 o 
   1  19   3     1225.99     1226.26     51.65 o 
   2  19   3      333.79      326.39     17.77 o 
   3  19   3      132.92      134.70     17.84 o 
   4  19   3      344.95      383.55     27.93 o 
   5  19   3      284.52      334.04     27.93 o 
  -6  20   3      447.44      476.31     35.59 o 
  -5  20   3      176.97      215.22     24.66 o 
  -4  20   3      694.86      704.33     40.82 o 
  -3  20   3      192.22      185.89     20.55 o 
  -2  20   3      367.67      323.86     25.69 o 
  -1  20   3      231.00      234.84     21.20 o 
   0  20   3      708.58      702.09     36.80 o 
   1  20   3       80.00       64.17     13.73 o 
   2  20   3      623.10      622.69     35.78 o 
   3  20   3      460.97      499.29     32.41 o 
   4  20   3      122.70      126.58     18.59 o 
   5  20   3       58.13       82.48     17.28 o 
  -5  21   3       74.70       65.86     16.81 o 
  -4  21   3      784.71      852.58     47.08 o 
  -3  21   3      850.32      781.12     42.87 o 
  -2  21   3       53.18       50.63     14.39 o 
   2  21   3        3.19       -9.90      8.87 o 
   3  21   3      182.19      200.37     22.14 o 
   4  21   3        0.79        6.07     11.12 o 
  -4  22   3      328.63      330.40     28.96 o 
  -3  22   3       19.00       15.41     11.96 o 
  -2  22   3      151.59      159.36     21.30 o 
   3  22   3      549.90      593.27     37.36 o 
  -3  23   3      246.46      224.19     23.91 o 
  -2  23   3       45.46       47.17     15.04 o 
  -3 -23   4      113.39      108.08     19.62 o 
  -2 -23   4      299.44      300.51     28.49 o 
  -1 -23   4      249.35      268.05     19.42 o 
   0 -23   4      565.90      587.03     27.81 o 
   1 -23   4      124.51      155.20     21.44 o 
  -4 -22   4       56.85       53.71     16.25 o 
  -3 -22   4       51.25       57.45     16.81 o 
  -2 -22   4      463.60      467.44     33.16 o 
  -1 -22   4      325.33      335.98     20.67 o 
   0 -22   4       83.28       95.44     18.78 o 
   1 -22   4      772.19      810.14     36.76 o 
   2 -22   4      208.37      222.31     23.87 o 
   3 -22   4      148.80      129.94     21.58 o 
  -5 -21   4      885.81      803.35     47.54 o 
  -4 -21   4      474.34      423.26     32.51 o 
  -3 -21   4      481.79      428.40     31.85 o 
  -2 -21   4     1239.38     1219.25     57.82 o 
  -1 -21   4      106.74      128.39     14.05 o 
   0 -21   4        4.09       12.25      8.69 o 
   1 -21   4      189.29      211.84     16.81 o 
   2 -21   4      163.78      205.04     22.70 o 
   3 -21   4       10.93        2.43     10.84 o 
  -6 -20   4      109.82      114.15     21.58 o 
  -5 -20   4       40.10       39.33     16.63 o 
  -4 -20   4      627.49      539.46     36.24 o 
  -3 -20   4      603.42      571.88     36.34 o 
  -2 -20   4      901.60      829.41     44.09 o 
  -1 -20   4      817.67      809.14     43.34 o 
   0 -20   4      224.42      226.75     16.58 o 
   1 -20   4      827.14      841.88     31.88 o 
   2 -20   4      588.96      593.74     37.08 o 
   3 -20   4      113.81       78.65     16.91 o 
   4 -20   4       18.16       25.78     13.55 o 
  -6 -19   4      412.07      451.47     35.49 o 
  -5 -19   4      396.73      404.11     33.07 o 
  -4 -19   4      432.07      402.33     31.48 o 
  -3 -19   4      377.83      372.72     28.58 o 
  -2 -19   4      528.12      532.83     34.00 o 
  -1 -19   4     1524.09     1490.32     63.52 o 
   0 -19   4     1460.30     1427.47     44.12 o 
   1 -19   4      129.46      132.93     13.66 o 
   2 -19   4      385.97      368.04     28.12 o 
   3 -19   4      112.64      112.47     18.31 o 
   4 -19   4      255.74      272.30     26.06 o 
   5 -19   4       84.37       89.58     18.31 o 
  -7 -18   4      165.57      167.49     24.85 o 
  -6 -18   4      477.23      444.09     34.75 o 
  -5 -18   4       24.30       26.72     14.39 o 
  -4 -18   4     2767.40     2565.91     97.42 o 
  -3 -18   4     3793.30     3737.52    130.49 o 
  -2 -18   4      122.73      104.07     16.16 o 
  -1 -18   4      677.73      623.25     35.03 o 
   0 -18   4      299.62      307.23     26.76 o 
   1 -18   4      194.64      181.55     14.66 o 
   2 -18   4      729.56      787.19     41.47 o 
   3 -18   4     1527.08     1592.41     66.51 o 
   4 -18   4      204.19      166.84     21.39 o 
   5 -18   4      254.37      273.42     25.97 o 
  -7 -17   4      408.92      437.27     35.78 o 
  -6 -17   4      355.74      338.43     30.26 o 
  -5 -17   4       74.01       60.91     16.35 o 
  -4 -17   4      205.48      174.12     20.74 o 
  -3 -17   4     1133.39     1184.78     53.43 o 
  -2 -17   4      214.51      217.46     20.83 o 
  -1 -17   4     3197.68     2972.33    104.99 o 
   0 -17   4     3376.36     3268.87    145.06 o 
   1 -17   4       43.59       42.49      9.43 o 
   2 -17   4      350.68      321.62     24.85 o 
   3 -17   4      124.79      115.93     17.93 o 
   4 -17   4      138.46      121.72     18.31 o 
   5 -17   4      198.60      184.96     22.14 o 
   6 -17   4      160.62      202.05     25.41 o 
  -8 -16   4      325.10      370.85     33.35 o 
  -7 -16   4      263.80      243.07     26.90 o 
  -6 -16   4      381.41      389.06     31.57 o 
  -5 -16   4      226.42      201.96     22.32 o 
  -4 -16   4     2246.05     2031.52     79.49 o 
  -3 -16   4     3255.77     3178.29    111.72 o 
  -2 -16   4      482.87      452.49     28.77 o 
  -1 -16   4      546.36      571.79     31.95 o 
   0 -16   4      323.87      314.04     16.27 o 
   1 -16   4      607.67      531.52     31.38 o 
   2 -16   4      640.24      586.54     33.44 o 
   3 -16   4     1252.09     1267.54     38.21 o 
   4 -16   4      265.03      286.35     27.18 o 
   5 -16   4      246.32      239.01     16.96 o 
   6 -16   4      266.82      282.76     27.37 o 
  -8 -15   4       28.19       18.96     15.23 o 
  -7 -15   4       45.00       25.60     14.95 o 
  -6 -15   4      239.72      209.90     24.47 o 
  -5 -15   4     1081.90     1050.37     51.00 o 
  -4 -15   4     1311.38     1279.31     56.23 o 
  -3 -15   4      115.13      110.60     15.51 o 
  -2 -15   4     1702.00     1665.83     64.82 o 
  -1 -15   4     1059.17     1001.52     44.28 o 
   0 -15   4     1560.76     1411.57     78.79 o 
   1 -15   4      639.83      664.45     35.12 o 
   2 -15   4      778.89      800.55     39.42 o 
   3 -15   4       37.88       39.47      7.79 o 
   4 -15   4     2363.55     2454.19     94.48 o 
   5 -15   4      821.39      861.81     31.86 o 
   6 -15   4       72.95       92.71     12.75 o 
  -8 -14   4      741.40      760.29     46.14 o 
  -7 -14   4      324.35      273.24     27.37 o 
  -6 -14   4       38.78       53.71     16.16 o 
  -5 -14   4      942.97      915.92     45.96 o 
  -4 -14   4      350.92      332.55     24.47 o 
  -3 -14   4      388.16      348.90     23.54 o 
  -2 -14   4     1738.10     1705.53     64.82 o 
  -1 -14   4     1449.36     1343.76     53.34 o 
   0 -14   4     1394.86     1319.91     37.87 o 
   1 -14   4     4095.86     3982.81    131.24 o 
   2 -14   4      615.14      619.05     32.69 o 
   3 -14   4       83.31       87.44      9.61 o 
   4 -14   4       53.79       62.23      9.58 o 
   5 -14   4      104.66      111.67     12.45 o 
   6 -14   4       21.98       32.41     13.31 o 
   7 -14   4      604.09      654.65     36.20 o 
  -9 -13   4      143.81      141.34     23.17 o 
  -8 -13   4       66.98       53.06     17.19 o 
  -7 -13   4      271.93      245.03     26.81 o 
  -6 -13   4       58.79       45.87     14.48 o 
  -5 -13   4     2151.02     2134.18     81.92 o 
  -4 -13   4     1407.40     1351.42     56.14 o 
  -3 -13   4     1536.92     1550.10     60.62 o 
  -2 -13   4     2235.03     2092.71     75.29 o 
  -1 -13   4      917.35      996.66     42.13 o 
   0 -13   4     1327.98     1334.42     51.84 o 
   1 -13   4     1011.66      939.03     42.31 o 
   2 -13   4     1479.06     1446.98     57.91 o 
   3 -13   4      104.50      108.24     10.10 o 
   4 -13   4     1681.91     1645.75     46.97 o 
   5 -13   4     1233.25     1237.55     39.86 o 
   6 -13   4       30.44       24.61      9.43 o 
   7 -13   4       67.62       96.59     13.66 o 
  -9 -12   4      231.61      268.29     29.42 o 
  -8 -12   4      310.92      306.40     28.40 o 
  -7 -12   4      489.51      432.69     31.85 o 
  -6 -12   4      104.55      107.99     17.19 o 
  -5 -12   4       44.41       55.11     13.26 o 
  -4 -12   4     5709.53     5841.25    187.00 o 
  -3 -12   4     4667.77     4126.66    134.97 o 
  -2 -12   4     2462.08     2363.03     81.92 o 
  -1 -12   4     1735.38     1707.12     62.21 o 
   0 -12   4      522.83      547.68     27.18 o 
   1 -12   4     1972.94     1992.76     71.55 o 
   2 -12   4     2256.25     2250.28     80.33 o 
   3 -12   4     2459.60     2580.88    138.34 o 
   4 -12   4      181.86      192.73     13.47 o 
   5 -12   4      862.00      863.31     43.81 o 
   6 -12   4      526.46      523.10     24.70 o 
   7 -12   4      345.30      385.30     22.45 o 
  -9 -11   4      442.51      446.24     35.59 o 
  -8 -11   4       91.87      104.91     20.46 o 
  -7 -11   4     1202.78     1198.51     56.04 o 
  -6 -11   4      977.89      924.70     45.12 o 
  -5 -11   4       37.26       41.29     12.52 o 
  -4 -11   4       72.11       98.74     13.92 o 
  -3 -11   4     1103.65     1021.88     42.78 o 
  -2 -11   4      845.14      797.00     34.84 o 
  -1 -11   4     4229.57     4288.44    136.38 o 
   0 -11   4     8991.98     8930.15    270.42 o 
   1 -11   4       74.08       95.66     11.77 o 
   2 -11   4     3105.08     3019.40    100.97 o 
   3 -11   4      704.80      684.39     31.79 o 
   4 -11   4       35.49       35.48      7.49 o 
   5 -11   4      302.64      296.10     17.06 o 
   6 -11   4      858.74      851.77     56.00 o 
   7 -11   4       69.24       72.21     12.05 o 
   8 -11   4      131.62      159.08     16.33 o 
  -9 -10   4       29.77       26.16     14.85 o 
  -8 -10   4      163.36      149.84     22.04 o 
  -7 -10   4      314.39      338.43     26.99 o 
  -6 -10   4     1324.25     1251.29     55.11 o 
  -5 -10   4        5.44        2.62      8.97 o 
  -4 -10   4     3969.38     3500.92    116.76 o 
  -3 -10   4     7945.67     8160.37    249.96 o 
  -2 -10   4     1722.83     1816.41     64.26 o 
  -1 -10   4     2798.44     2912.26     95.18 o 
   0 -10   4      134.54      150.21     12.70 o 
   1 -10   4     1104.04     1183.38     45.02 o 
   2 -10   4     3431.05     3465.42    112.93 o 
   3 -10   4     4150.76     4143.46     76.32 o 
   4 -10   4      150.47      149.12     11.53 o 
   5 -10   4     1049.55     1045.39     34.48 o 
   6 -10   4      969.25      991.94     34.81 o 
   7 -10   4       41.67       46.19     10.90 o 
   8 -10   4        8.16       21.73      9.88 o 
  -9  -9   4      355.40      352.26     30.45 o 
  -8  -9   4       17.76       12.70     12.14 o 
  -7  -9   4      832.98      771.22     41.01 o 
  -6  -9   4     1047.42     1034.77     47.64 o 
  -5  -9   4     2418.92     2293.72     82.85 o 
  -4  -9   4     1968.99     1968.19     71.46 o 
  -3  -9   4     2394.57     2373.49     80.98 o 
  -2  -9   4     4972.64     5293.41    164.21 o 
  -1  -9   4     4973.79     5155.17    159.17 o 
   0  -9   4     5015.27     5040.65    155.43 o 
   1  -9   4      768.23      713.20     31.29 o 
   2  -9   4     2528.02     2679.10     83.09 o 
   3  -9   4     1619.22     1633.18     33.56 o 
   4  -9   4     1335.14     1314.00     39.37 o 
   5  -9   4      656.28      637.21     25.17 o 
   6  -9   4      547.29      559.13     24.14 o 
   7  -9   4      153.26      155.00     21.06 o 
   8  -9   4      235.44      262.78     19.12 o 
 -10  -8   4       43.16       45.96     16.44 o 
  -9  -8   4      342.21      358.42     30.82 o 
  -8  -8   4     1476.47     1387.38     61.84 o 
  -7  -8   4      747.72      708.07     39.32 o 
  -6  -8   4      570.63      548.52     31.76 o 
  -5  -8   4      103.52      102.01     13.92 o 
  -4  -8   4      789.42      751.14     34.37 o 
  -3  -8   4     2034.24     1993.79     69.12 o 
  -2  -8   4    10514.70    10860.69    324.50 o 
  -1  -8   4     6535.09     6846.59    207.08 o 
   0  -8   4      163.84      171.41     11.77 o 
   1  -8   4    14284.35    14778.21    434.35 o 
   2  -8   4     2565.47     2585.45     59.94 o 
   3  -8   4     1320.36     1231.94     26.07 o 
   4  -8   4      187.48      176.64     12.48 o 
   5  -8   4      235.09      239.56     14.85 o 
   6  -8   4      187.81      198.80     14.89 o 
   7  -8   4      873.54      892.39     40.17 o 
   8  -8   4      242.88      244.04     18.40 o 
 -10  -7   4       40.34       40.45     15.97 o 
  -9  -7   4       18.00       23.54     13.55 o 
  -8  -7   4       22.45       41.10     14.57 o 
  -7  -7   4      114.15      110.60     17.19 o 
  -6  -7   4     1546.75     1528.43     61.37 o 
  -5  -7   4     6041.75     5554.02    176.26 o 
  -4  -7   4     3253.48     3147.09    104.06 o 
  -3  -7   4     1187.18     1330.97     49.13 o 
  -2  -7   4    12400.92    12561.09    372.70 o 
  -1  -7   4      409.32      432.69     19.52 o 
   0  -7   4      226.74      302.75     15.32 o 
   1  -7   4     6380.34     6740.68    137.58 o 
   2  -7   4     3539.59     3620.12    109.80 o 
   3  -7   4      901.50      898.21     27.80 o 
   4  -7   4     6854.80     7022.90    157.85 o 
   5  -7   4     2141.30     2073.97    106.30 o 
   6  -7   4       96.97       73.96     10.16 o 
   7  -7   4       46.03       52.01     10.46 o 
   8  -7   4       11.36       14.21      8.95 o 
 -10  -6   4       51.75       59.78     16.91 o 
  -9  -6   4      271.68      300.42     27.74 o 
  -8  -6   4     1868.97     1694.04     70.24 o 
  -7  -6   4      948.81      929.28     44.56 o 
  -6  -6   4      389.47      391.68     26.15 o 
  -5  -6   4      850.84      862.20     38.67 o 
  -4  -6   4     2923.75     3127.10    102.84 o 
  -3  -6   4    15473.80    17146.19    507.02 o 
  -2  -6   4     8086.99     8045.57    241.09 o 
  -1  -6   4     5237.90     5424.56    163.84 o 
   0  -6   4     2825.68     3002.78     64.54 o 
   1  -6   4     9781.87     9999.59    335.24 o 
   2  -6   4     2669.50     2654.10     62.40 o 
   3  -6   4     1118.27     1121.67     28.26 o 
   4  -6   4       50.77       53.31      7.74 o 
   5  -6   4     1123.20     1066.01     34.13 o 
   6  -6   4      142.66      129.29     11.76 o 
   7  -6   4      695.97      732.75     28.42 o 
   8  -6   4      394.50      436.33     33.21 o 
 -10  -5   4      359.37      349.64     29.98 o 
  -9  -5   4      373.45      332.27     27.84 o 
  -8  -5   4       46.57       72.77     15.41 o 
  -7  -5   4     1009.11      979.19     45.58 o 
  -6  -5   4     1473.53     1468.09     58.29 o 
  -5  -5   4     5011.99     5099.96    161.78 o 
  -4  -5   4      563.47      540.76     26.34 o 
  -3  -5   4     7572.13     8040.34    242.30 o 
  -2  -5   4     5201.22     5361.60    162.62 o 
  -1  -5   4    11104.56    11708.65    237.44 o 
   0  -5   4     7316.87     7688.38    157.30 o 
   1  -5   4      855.39      804.88     20.14 o 
   2  -5   4     4176.53     4281.53     98.97 o 
   3  -5   4     1423.00     1356.53     27.25 o 
   4  -5   4     3186.56     3071.63    114.19 o 
   5  -5   4     1521.83     1482.64     42.12 o 
   6  -5   4      313.78      316.92     16.88 o 
   7  -5   4       77.04       82.40     11.01 o 
   8  -5   4      283.81      319.78     19.26 o 
 -10  -4   4      211.68      189.91     23.26 o 
  -9  -4   4      147.57      142.36     19.99 o 
  -8  -4   4      262.44      267.54     24.47 o 
  -7  -4   4      830.78      755.34     38.39 o 
  -6  -4   4     1852.12     1726.55     42.50 o 
  -5  -4   4      624.17      649.35     19.84 o 
  -4  -4   4    17248.84    17399.98    514.68 o 
  -3  -4   4    21561.73    21968.64    442.47 o 
  -2  -4   4     2238.54     2335.00     51.37 o 
  -1  -4   4     2774.70     2863.41     61.18 o 
   0  -4   4      522.57      500.73     13.48 o 
   1  -4   4      266.94      253.06     11.86 o 
   2  -4   4     4596.02     4606.16     94.47 o 
   3  -4   4     7331.05     7262.32    135.39 o 
   4  -4   4     1225.39     1221.76     45.44 o 
   5  -4   4     1540.35     1554.20     43.09 o 
   6  -4   4     1282.89     1288.03     38.69 o 
   7  -4   4      138.79      151.89     13.35 o 
   8  -4   4       58.21       57.89     10.92 o 
 -10  -3   4      360.00      420.27     32.97 o 
  -9  -3   4     1123.36     1077.36     52.96 o 
  -8  -3   4       40.53       44.56     12.89 o 
  -7  -3   4     2734.61     2583.94     92.75 o 
  -6  -3   4     2998.12     2937.48     66.41 o 
  -5  -3   4      323.57      331.08     12.75 o 
  -4  -3   4     1379.76     1378.23     33.44 o 
  -3  -3   4     2235.97     2220.30     49.41 o 
  -2  -3   4       96.12       88.39      5.25 o 
  -1  -3   4    13484.61    13624.63    274.81 o 
   0  -3   4    17511.06    17802.01    358.78 o 
   1  -3   4     2020.65     2081.34     45.24 o 
   2  -3   4     4369.55     4375.54     78.36 o 
   3  -3   4     1195.37     1172.27     24.01 o 
   4  -3   4      555.90      557.39     22.66 o 
   5  -3   4      769.23      729.97     25.37 o 
   6  -3   4     1245.08     1215.45     36.58 o 
   7  -3   4      225.42      238.45     15.89 o 
   8  -3   4      635.58      639.38     44.09 o 
   9  -3   4      428.74      429.24     35.03 o 
 -10  -2   4      132.99      157.49     22.60 o 
  -9  -2   4      449.57      440.54     31.10 o 
  -8  -2   4      938.98      841.74     42.69 o 
  -7  -2   4      356.68      339.93     24.19 o 
  -6  -2   4     2379.63     2368.16     54.74 o 
  -5  -2   4      536.26      543.25     17.12 o 
  -4  -2   4     4450.75     4271.63     90.79 o 
  -3  -2   4     5945.19     5697.49    118.35 o 
  -2  -2   4     3516.36     3529.50     74.26 o 
  -1  -2   4      203.97      203.56      7.09 o 
   0  -2   4     5151.41     5269.87    108.82 o 
   1  -2   4     3557.55     3547.00     73.25 o 
   2  -2   4     3131.81     3103.84     53.39 o 
   3  -2   4     1939.44     1824.35     34.35 o 
   4  -2   4      259.35      264.37     19.15 o 
   5  -2   4      781.90      746.00     39.84 o 
   6  -2   4     1387.43     1404.43     40.12 o 
   7  -2   4      699.75      661.95     29.84 o 
   8  -2   4      413.50      389.15     31.29 o 
   9  -2   4       32.59       29.80     15.51 o 
 -10  -1   4       54.82       66.51     17.09 o 
  -9  -1   4      280.53      260.63     24.57 o 
  -8  -1   4      211.02      181.41     19.99 o 
  -7  -1   4      860.93      759.64     37.64 o 
  -6  -1   4     1800.21     1727.95     41.29 o 
  -5  -1   4     4949.23     4721.38    100.51 o 
  -4  -1   4     2822.20     2810.82     61.46 o 
  -3  -1   4     4270.60     4396.60     92.19 o 
  -2  -1   4    11098.51    11474.20    232.12 o 
  -1  -1   4     2539.97     2625.60     55.48 o 
   0  -1   4     3670.85     3686.80    106.48 o 
   1  -1   4      704.59      713.80     16.70 o 
   2  -1   4     5478.43     5553.99     94.88 o 
   3  -1   4     1469.28     1400.02     28.08 o 
   4  -1   4     6349.89     6462.77    115.78 o 
   5  -1   4     5391.13     5356.28    166.36 o 
   6  -1   4     1041.20      951.86     59.33 o 
   7  -1   4       97.08       91.78     11.17 o 
   8  -1   4      224.82      247.36     25.31 o 
   9  -1   4      119.12      124.24     21.76 o 
 -10   0   4        1.93        7.19     11.77 o 
  -9   0   4      784.94      804.47     44.09 o 
  -8   0   4     2425.50     2395.07     89.48 o 
  -7   0   4        5.92       13.92      9.34 o 
  -6   0   4      320.87      299.13     12.10 o 
  -5   0   4     2848.00     2942.53     64.54 o 
  -4   0   4      151.64      141.53      7.17 o 
  -3   0   4     2539.47     2724.33     58.94 o 
  -2   0   4    10737.70    10285.86    208.39 o 
  -1   0   4      407.31      371.24     10.08 o 
   0   0   4     1546.41     1569.90     48.67 o 
   1   0   4     2554.78     2447.81     57.77 o 
   2   0   4     2789.47     2739.63     53.29 o 
   3   0   4     1659.28     1667.11     32.16 o 
   4   0   4      104.00      114.68     11.10 o 
   5   0   4      743.39      716.75     24.50 o 
   6   0   4     1091.71     1003.06     32.15 o 
   7   0   4     2296.80     2163.72    108.07 o 
   8   0   4      335.07      337.97     28.77 o 
   9   0   4       10.56       22.05     13.55 o 
 -10   1   4       48.30       68.66     17.28 o 
  -9   1   4      269.96      268.94     24.66 o 
  -8   1   4      201.75      180.38     19.90 o 
  -7   1   4      868.47      854.73     41.10 o 
  -6   1   4     1697.04     1701.61     40.63 o 
  -5   1   4     5005.15     4921.37    104.24 o 
  -4   1   4     2811.63     2885.83     62.77 o 
  -3   1   4     4306.18     4607.61     96.30 o 
  -2   1   4    10487.97    10946.63    221.47 o 
  -1   1   4     2336.54     2377.69     50.63 o 
   0   1   4     3567.59     3606.47    104.52 o 
   1   1   4      603.04      626.34     23.73 o 
   2   1   4     5499.99     5378.97     93.95 o 
   3   1   4     1506.78     1469.10     28.68 o 
   4   1   4     6233.91     6431.83    215.07 o 
   5   1   4     5459.29     5396.68    121.77 o 
   6   1   4     1103.76     1020.72     32.27 o 
   7   1   4      107.89      111.98     12.03 o 
   8   1   4      222.56      229.42     24.94 o 
   9   1   4      123.61      130.13     21.76 o 
 -10   2   4      144.91      159.55     21.76 o 
  -9   2   4      434.27      387.29     29.42 o 
  -8   2   4      892.93      845.29     43.25 o 
  -7   2   4      343.37      361.79     25.50 o 
  -6   2   4     2406.21     2422.06     85.00 o 
  -5   2   4      588.21      596.98     17.77 o 
  -4   2   4     4400.56     4377.08     92.57 o 
  -3   2   4     5804.89     5751.76    119.28 o 
  -2   2   4     3888.21     3940.87     82.29 o 
  -1   2   4      332.09      331.35      9.64 o 
   0   2   4     5063.63     5223.17    107.33 o 
   1   2   4     3561.99     3480.74     61.20 o 
   2   2   4     2898.76     2825.76     67.39 o 
   3   2   4     1838.16     1764.48     34.25 o 
   4   2   4      206.06      208.13     12.11 o 
   5   2   4      696.94      741.87     24.78 o 
   6   2   4     1325.83     1298.96     39.16 o 
   7   2   4      699.79      658.37     25.84 o 
   8   2   4      401.97      361.97     29.52 o 
   9   2   4       31.08       74.73     18.68 o 
 -10   3   4      347.94      353.57     29.42 o 
  -9   3   4     1133.85     1132.85     54.46 o 
  -8   3   4       42.98       40.54     12.98 o 
  -7   3   4     2760.02     2853.32    100.51 o 
  -6   3   4     2879.68     2761.69     95.00 o 
  -5   3   4      261.51      290.90     11.22 o 
  -4   3   4     1351.14     1423.25     33.72 o 
  -3   3   4     2530.50     2523.69     54.92 o 
  -2   3   4       85.78       85.00      5.02 o 
  -1   3   4    13175.32    13042.32    263.22 o 
   0   3   4    17836.30    17997.88    361.77 o 
   1   3   4     2021.59     2083.08     37.71 o 
   2   3   4     4702.76     4640.05     79.00 o 
   3   3   4     1072.62     1071.46     23.03 o 
   4   3   4      541.58      531.85     14.32 o 
   5   3   4      799.23      809.86     19.55 o 
   6   3   4     1241.44     1125.29    122.27 o 
   7   3   4      221.35      220.32     15.30 o 
   8   3   4      625.28      565.06     37.92 o 
   9   3   4      428.31      432.04     34.56 o 
 -10   4   4      205.97      224.93     24.94 o 
  -9   4   4      150.21      130.22     19.62 o 
  -8   4   4      236.44      217.46     21.11 o 
  -7   4   4      902.91      851.92     40.91 o 
  -6   4   4     1908.20     1799.12     66.88 o 
  -5   4   4      616.84      670.43     19.10 o 
  -4   4   4    17294.85    17083.23    345.42 o 
  -3   4   4    21310.18    21294.05    428.37 o 
  -2   4   4     2208.73     2267.75     49.60 o 
  -1   4   4     2922.41     2921.79     62.30 o 
   0   4   4      542.86      525.95     14.27 o 
   1   4   4      207.74      207.14      8.51 o 
   2   4   4     4453.39     4460.90     78.99 o 
   3   4   4     7388.69     7434.77    126.88 o 
   4   4   4     1203.70     1232.02     26.18 o 
   5   4   4     1546.64     1588.35     34.89 o 
   6   4   4     1392.46     1286.34     38.06 o 
   7   4   4      135.27      132.47     12.44 o 
   8   4   4       67.78       54.27     16.07 o 
 -10   5   4      355.87      319.75     28.77 o 
  -9   5   4      366.77      356.74     28.02 o 
  -8   5   4       42.86       51.75     13.36 o 
  -7   5   4      957.83      876.58     41.57 o 
  -6   5   4     1408.84     1342.55     53.80 o 
  -5   5   4     4966.04     4985.63    105.46 o 
  -4   5   4      643.32      622.92     18.13 o 
  -3   5   4     7617.98     8094.33    166.45 o 
  -2   5   4     4935.16     5051.21    105.36 o 
  -1   5   4    11149.57    11334.74    230.06 o 
   0   5   4     7262.04     7424.23    126.38 o 
   1   5   4      754.39      752.45     16.28 o 
   2   5   4     4015.53     4162.75     74.03 o 
   3   5   4     1376.53     1293.76     27.01 o 
   4   5   4     3212.94     3266.47     61.74 o 
   5   5   4     1506.20     1530.53     32.23 o 
   6   5   4      296.77      288.33     25.87 o 
   7   5   4       69.88       63.59     10.12 o 
   8   5   4      286.89      289.21     27.84 o 
 -10   6   4       50.41       48.29     15.79 o 
  -9   6   4      275.65      298.46     25.97 o 
  -8   6   4     1832.75     1755.60     71.46 o 
  -7   6   4      918.40      842.68     40.91 o 
  -6   6   4      430.05      405.32     24.94 o 
  -5   6   4      940.41      918.10     24.53 o 
  -4   6   4     2994.57     3272.72     71.36 o 
  -3   6   4    15664.85    16865.31    340.84 o 
  -2   6   4     8270.77     8262.56    169.72 o 
  -1   6   4     5116.75     5210.37    108.82 o 
   0   6   4     2822.13     2892.65     51.56 o 
   1   6   4    10197.16    10184.82    171.08 o 
   2   6   4     2754.71     2700.66     49.14 o 
   3   6   4     1098.17     1070.96     23.34 o 
   4   6   4       54.59       65.91      5.65 o 
   5   6   4     1148.94     1192.30     26.47 o 
   6   6   4      162.54      138.56     11.51 o 
   7   6   4      679.32      723.47     27.81 o 
   8   6   4      382.86      418.40     32.79 o 
 -10   7   4       40.30       60.53     16.44 o 
  -9   7   4       20.49       19.62     12.70 o 
  -8   7   4       21.34       35.87     13.17 o 
  -7   7   4      119.98      133.12     17.09 o 
  -6   7   4     1548.10     1504.52     59.59 o 
  -5   7   4     6097.77     5862.45    134.60 o 
  -4   7   4     3318.60     3268.05     71.55 o 
  -3   7   4      983.30     1060.92     26.99 o 
  -2   7   4    12153.27    12689.34    258.09 o 
  -1   7   4      427.31      390.68     12.88 o 
   0   7   4      220.38      229.60      6.96 o 
   1   7   4     6273.73     6522.69    113.60 o 
   2   7   4     3538.29     3562.95     64.26 o 
   3   7   4      889.54      888.85     23.53 o 
   4   7   4     6871.00     7086.05    123.91 o 
   5   7   4     2116.79     2146.75     63.14 o 
   6   7   4       91.42       97.65     10.10 o 
   7   7   4       48.27       50.41      9.76 o 
   8   7   4       10.02       20.08     13.08 o 
 -10   8   4       44.70       52.12     17.19 o 
  -9   8   4      326.85      324.24     27.74 o 
  -8   8   4     1508.59     1477.52     64.36 o 
  -7   8   4      775.33      740.58     38.86 o 
  -5   8   4       89.33       88.28      7.34 o 
  -4   8   4      764.09      762.28     21.63 o 
  -3   8   4     2088.96     2086.82     48.01 o 
  -2   8   4    10594.81    10771.86    220.54 o 
  -1   8   4     6633.70     7110.47    147.68 o 
   0   8   4      120.28      120.56      5.04 o 
   1   8   4    14149.22    14649.21    248.10 o 
   2   8   4     2731.43     2781.91     50.30 o 
   3   8   4     1255.22     1146.84     38.58 o 
   4   8   4      187.68      170.09      8.68 o 
   5   8   4      246.39      250.63     14.29 o 
   6   8   4      193.25      237.04     28.03 o 
   7   8   4      853.19      898.17     47.45 o 
   8   8   4      238.01      253.62     25.13 o 
  -9   9   4      341.21      370.94     30.17 o 
  -8   9   4       16.51       18.78     11.49 o 
  -7   9   4      859.31      839.22     42.59 o 
  -6   9   4     1011.91      987.23     44.74 o 
  -5   9   4     2447.21     2442.70     56.32 o 
  -4   9   4     1973.18     2046.56     47.92 o 
  -3   9   4     2418.88     2460.36     56.14 o 
  -2   9   4     5024.69     5323.12    112.46 o 
  -1   9   4     5171.46     5207.01    110.50 o 
   0   9   4     4936.28     4948.92     86.59 o 
   1   9   4      780.46      766.89     34.66 o 
   2   9   4     2461.44     2532.94     48.30 o 
   3   9   4     1657.06     1651.60     33.59 o 
   4   9   4     1286.17     1325.08     36.50 o 
   5   9   4      654.51      649.33     18.50 o 
   6   9   4      564.83      569.22     27.23 o 
   7   9   4      153.31      164.50     20.46 o 
   8   9   4      229.46      223.53     24.19 o 
  -9  10   4       26.22       27.84     12.80 o 
  -8  10   4      165.85      138.81     18.96 o 
  -7  10   4      323.01      364.78     27.37 o 
  -6  10   4     1391.58     1377.76     57.63 o 
  -5  10   4        5.27       15.08      4.25 o 
  -4  10   4     3959.43     3902.67     85.56 o 
  -3  10   4     7932.01     8057.16    167.85 o 
  -2  10   4     1752.32     1817.62     43.43 o 
  -1  10   4     2645.52     2779.62     62.68 o 
   0  10   4      155.44      156.68      8.85 o 
   1  10   4     1057.33     1155.63     36.34 o 
   2  10   4     3421.90     3516.25    109.94 o 
   3  10   4     4301.19     4141.36    239.54 o 
   4  10   4      171.36      157.17      8.61 o 
   5  10   4     1093.77     1108.17     26.49 o 
   6  10   4     1004.66     1023.61     43.29 o 
   7  10   4       46.01       42.88     13.83 o 
   8  10   4        7.80       17.28     13.26 o 
  -9  11   4      447.45      474.63     34.93 o 
  -8  11   4       92.61      115.65     18.40 o 
  -7  11   4     1227.60     1313.12     58.66 o 
  -6  11   4     1009.11      954.25     44.74 o 
  -5  11   4       50.82       56.61     11.49 o 
  -4  11   4       89.07       85.61      7.26 o 
  -3  11   4     1148.92     1132.75     30.36 o 
  -2  11   4      816.56      806.18     23.47 o 
  -1  11   4     4195.28     4092.47     89.39 o 
   0  11   4     8920.62     8998.05    187.10 o 
   1  11   4       59.50       61.55      6.51 o 
   2  11   4     3125.54     3051.09     84.11 o 
   3  11   4      689.09      701.45     27.05 o 
   4  11   4       41.53       40.60      5.36 o 
   5  11   4      287.55      290.19     12.36 o 
   6  11   4      822.38      825.63     23.40 o 
   7  11   4       70.63       77.63     16.25 o 
   8  11   4      125.22      126.76     20.83 o 
  -9  12   4      223.03      264.83     26.62 o 
  -8  12   4      303.90      314.24     27.65 o 
  -7  12   4      516.30      567.68     35.40 o 
  -6  12   4      102.51       95.10     15.13 o 
  -5  12   4       58.43       72.02     13.08 o 
  -4  12   4     5749.01     5853.58    125.54 o 
  -3  12   4     4657.53     4721.85    102.47 o 
  -2  12   4     2538.23     2558.72     59.41 o 
  -1  12   4     1745.82     1702.63     42.22 o 
   0  12   4      523.71      464.26     23.54 o 
   1  12   4     1998.02     2034.05     84.35 o 
   2  12   4     2277.20     2356.28     92.24 o 
   3  12   4     2532.48     2573.30    128.95 o 
   4  12   4      179.91      168.29      9.28 o 
   5  12   4      845.02      837.75     22.83 o 
   6  12   4      556.22      598.32     19.39 o 
   7  12   4      328.47      376.36     30.08 o 
  -9  13   4      150.12      153.29     22.70 o 
  -8  13   4       65.74       84.63     17.19 o 
  -7  13   4      265.26      246.80     23.35 o 
  -6  13   4       82.94      106.49     16.35 o 
  -5  13   4     2019.47     2073.37     78.28 o 
  -4  13   4     1469.77     1481.26     38.67 o 
  -3  13   4     1456.15     1401.02     36.80 o 
  -2  13   4     2115.32     2133.62     51.65 o 
  -1  13   4      873.78      852.69     25.52 o 
   0  13   4     1363.80     1347.69     49.69 o 
   1  13   4     1030.45     1033.30     29.38 o 
   2  13   4     1483.74     1498.49     39.47 o 
   3  13   4       94.28       94.20      8.75 o 
   4  13   4     1657.35     1677.84     53.99 o 
   5  13   4     1226.56     1270.55     37.12 o 
   6  13   4       24.47       24.64      8.18 o 
  -8  14   4      748.31      864.53     48.10 o 
  -7  14   4      345.25      342.36     27.56 o 
  -6  14   4       59.71       50.82     14.01 o 
  -5  14   4     1026.73     1010.48     47.26 o 
  -4  14   4      348.50      346.59     15.14 o 
  -3  14   4      430.48      388.25     16.10 o 
  -2  14   4     1708.70     1740.37     44.28 o 
  -1  14   4     1410.12     1387.66     37.08 o 
   0  14   4     1363.19     1424.09     52.12 o 
   1  14   4     4055.46     3825.83     86.85 o 
   2  14   4      600.20      594.17     21.40 o 
   3  14   4       74.29       62.96      8.02 o 
   4  14   4       54.48       66.79      8.88 o 
   5  14   4      108.01      109.98     11.13 o 
   6  14   4       19.77       23.08      8.26 o 
  -8  15   4       31.02       29.33     13.55 o 
  -7  15   4       41.69       57.45     15.41 o 
  -6  15   4      227.70      236.33     22.70 o 
  -5  15   4     1069.78     1084.84     49.97 o 
  -4  15   4     1337.09     1311.44     36.24 o 
  -3  15   4      176.62      168.72     10.96 o 
  -2  15   4     1681.78     1648.83     43.15 o 
  -1  15   4      990.67      952.85     28.68 o 
   0  15   4     1540.05     1407.09     54.18 o 
   1  15   4      701.80      699.07     23.62 o 
   2  15   4      847.66      825.86     26.82 o 
   3  15   4       47.76       40.69      7.59 o 
   4  15   4     2363.73     2356.04    108.54 o 
   5  15   4      827.24      854.33     29.60 o 
  -8  16   4      327.68      347.40     30.36 o 
  -7  16   4      257.37      295.56     27.74 o 
  -6  16   4      352.93      371.97     28.58 o 
  -5  16   4      238.65      239.32     22.23 o 
  -4  16   4     2260.93     2223.01     55.39 o 
  -3  16   4     3144.81     3197.34     75.19 o 
  -2  16   4      411.21      411.16     17.82 o 
  -1  16   4      654.20      646.92     22.77 o 
   0  16   4      334.85      323.12     21.76 o 
   1  16   4      554.32      567.77     29.98 o 
   2  16   4      629.84      640.95     23.38 o 
   3  16   4     1207.92     1170.54     43.53 o 
   4  16   4      248.52      282.13     19.90 o 
   5  16   4      230.92      249.39     16.07 o 
  -7  17   4      414.40      451.56     34.09 o 
  -6  17   4      358.37      354.31     28.58 o 
  -5  17   4       90.67       97.53     17.19 o 
  -4  17   4      195.67      190.42     12.70 o 
  -3  17   4     1157.80     1198.70     35.31 o 
  -2  17   4      229.38      232.35     14.09 o 
  -1  17   4     3078.12     3094.97     73.98 o 
   0  17   4     3374.24     3439.46    111.62 o 
   1  17   4       42.38       35.22     10.84 o 
   2  17   4      370.89      365.42     17.40 o 
   3  17   4      114.51      133.07     11.82 o 
   4  17   4      147.85      141.13     12.75 o 
   5  17   4      212.49      204.84     26.48 o 
  -7  18   4      156.13      190.00     24.38 o 
  -6  18   4      456.95      503.87     34.56 o 
  -5  18   4       26.44       44.46     14.11 o 
  -4  18   4     2766.82     2824.46     69.22 o 
  -3  18   4     3734.62     3735.56     87.62 o 
  -2  18   4      119.05      100.75     10.61 o 
  -1  18   4      683.49      648.68     24.35 o 
   0  18   4      304.62      298.92     22.51 o 
   1  18   4      213.03      189.07     19.06 o 
   2  18   4      728.05      748.69     27.01 o 
   3  18   4     1509.67     1523.81     44.42 o 
   4  18   4      199.52      229.02     42.55 o 
   5  18   4      248.65      284.07     25.22 o 
  -5  19   4      409.56      394.39     30.36 o 
  -4  19   4      457.81      432.41     30.73 o 
  -3  19   4      339.67      349.10     18.08 o 
  -2  19   4      539.09      505.77     21.75 o 
  -1  19   4     1506.65     1437.26     41.75 o 
   0  19   4     1484.60     1533.01     59.97 o 
   1  19   4      119.91      117.61     16.25 o 
   2  19   4      386.11      407.36     19.98 o 
   3  19   4      113.69      125.30     12.31 o 
   4  19   4      247.36      271.60     16.84 o 
   5  19   4       90.09      129.47     19.15 o 
  -6  20   4      107.97      101.54     19.52 o 
  -5  20   4       44.14       45.49     15.60 o 
  -4  20   4      630.92      631.10     38.76 o 
  -3  20   4      609.35      598.77     23.85 o 
  -2  20   4      901.24      852.06     29.70 o 
  -1  20   4      852.43      857.72     41.29 o 
   0  20   4      214.25      199.71     19.99 o 
   1  20   4      813.65      770.85     40.54 o 
   2  20   4      578.71      572.15     24.34 o 
   3  20   4      109.27      101.02     12.66 o 
   4  20   4       15.19        3.36     10.37 o 
  -5  21   4      901.30      972.65     51.56 o 
  -4  21   4      484.63      509.29     34.65 o 
  -3  21   4      449.94      414.32     20.24 o 
  -2  21   4     1233.82     1210.84     38.20 o 
  -1  21   4      113.37       99.68     15.41 o 
   0  21   4        5.15       -1.31      9.06 o 
   1  21   4      193.36      215.78     22.14 o 
   2  21   4      169.96      175.99     20.74 o 
   3  21   4       13.52       30.64     12.52 o 
  -4  22   4       47.39       37.74     13.92 o 
  -3  22   4       61.53       62.59     16.16 o 
  -2  22   4      459.19      468.66     21.85 o 
  -1  22   4      337.46      370.75     26.81 o 
   0  22   4       93.10       73.61     15.23 o 
   1  22   4      769.79      759.08     41.19 o 
   3  22   4      150.17      139.37     19.90 o 
  -3  23   4      117.01      158.62     21.95 o 
  -2  23   4      284.77      261.19     25.97 o 
  -2 -23   5      390.67      378.04     30.82 o 
  -1 -23   5      316.45      337.32     26.62 o 
   0 -23   5      266.78      274.79     19.71 o 
  -4 -22   5      263.57      253.62     26.43 o 
  -3 -22   5      769.80      745.44     44.09 o 
  -2 -22   5      104.18      113.87     19.71 o 
  -1 -22   5      320.68      328.97     20.54 o 
   0 -22   5      616.10      660.63     28.82 o 
   1 -22   5       35.04       44.37     11.37 o 
   2 -22   5       82.02       76.97     17.94 o 
  -5 -21   5       68.55       78.09     18.96 o 
  -4 -21   5       98.68      110.23     19.62 o 
  -3 -21   5      145.17      123.03     19.80 o 
  -2 -21   5      165.88      191.68     21.76 o 
  -1 -21   5      137.02      151.97     14.63 o 
   0 -21   5     1122.88     1175.34     51.79 o 
   1 -21   5      253.11      289.34     29.66 o 
   2 -21   5      239.98      218.97     17.65 o 
   3 -21   5      579.20      568.52     37.36 o 
  -5 -20   5      297.99      323.68     30.26 o 
  -4 -20   5      413.79      442.41     33.44 o 
  -3 -20   5     1068.75     1002.54     50.63 o 
  -2 -20   5      339.20      364.78     28.77 o 
  -1 -20   5      550.96      547.06     25.23 o 
   0 -20   5      818.12      820.33     32.88 o 
   1 -20   5      568.64      559.02     25.40 o 
   2 -20   5      307.00      310.87     42.83 o 
   3 -20   5       70.98       67.91     16.44 o 
   4 -20   5      140.21      163.66     22.32 o 
  -6 -19   5      300.00      321.71     31.67 o 
  -5 -19   5      258.10      216.53     25.31 o 
  -4 -19   5      681.28      643.90     39.70 o 
  -3 -19   5       39.78       32.79     13.45 o 
  -2 -19   5     2487.87     2301.19     87.90 o 
  -1 -19   5     1454.11     1411.67     61.09 o 
   0 -19   5      544.00      494.69     23.03 o 
   1 -19   5      166.68      185.30     14.93 o 
   2 -19   5      113.75      102.48     17.65 o 
   3 -19   5      308.40      298.18     26.71 o 
   4 -19   5      189.72      194.95     23.17 o 
  -7 -18   5      386.36      364.68     33.91 o 
  -6 -18   5       56.28       64.17     18.40 o 
  -5 -18   5     1215.67     1166.57     56.98 o 
  -4 -18   5      640.39      576.92     36.43 o 
  -3 -18   5      102.73       96.78     16.44 o 
  -2 -18   5      231.71      224.47     21.58 o 
  -1 -18   5      933.27      862.39     42.87 o 
   0 -18   5      356.13      320.95     17.92 o 
   1 -18   5     2057.13     2096.56     58.89 o 
   2 -18   5     1267.22     1354.88     59.22 o 
   3 -18   5       31.04       22.51     11.86 o 
   4 -18   5      380.02      398.40     30.45 o 
   5 -18   5       65.17       80.43     17.75 o 
  -7 -17   5       77.48       63.24     18.78 o 
  -6 -17   5      107.41       81.83     18.96 o 
  -5 -17   5      229.84      219.61     24.47 o 
  -4 -17   5      205.99      228.11     23.45 o 
  -3 -17   5      137.70      148.43     19.15 o 
  -2 -17   5     4717.09     4566.23    151.88 o 
  -1 -17   5     6006.99     5706.55    184.48 o 
   0 -17   5      119.63      119.16     11.82 o 
   1 -17   5      396.37      395.50     19.75 o 
   2 -17   5       60.00       63.33     13.73 o 
   3 -17   5       96.46       91.70     11.59 o 
   4 -17   5      552.22      534.54     24.11 o 
   5 -17   5      678.70      738.53     43.15 o 
  -8 -16   5      200.87      242.22     27.84 o 
  -7 -16   5      474.29      460.06     35.96 o 
  -6 -16   5      113.36      129.10     21.39 o 
  -5 -16   5      724.63      692.56     39.70 o 
  -4 -16   5      583.57      534.51     33.63 o 
  -3 -16   5       44.37       26.06     12.14 o 
  -2 -16   5      371.74      339.00     25.22 o 
  -1 -16   5     2376.39     2273.45     83.23 o 
   0 -16   5      692.65      667.98     33.11 o 
   1 -16   5     1905.68     1859.63     59.17 o 
   2 -16   5      763.61      735.63     38.95 o 
   3 -16   5       60.37       58.09      9.64 o 
   4 -16   5      452.67      459.34     22.16 o 
   5 -16   5      122.78      129.54     13.80 o 
   6 -16   5      245.35      243.35     18.67 o 
  -8 -15   5       42.92       75.48     19.34 o 
  -7 -15   5      768.80      751.14     45.40 o 
  -6 -15   5     2593.47     2666.70    102.28 o 
  -5 -15   5      246.66      216.25     23.35 o 
  -4 -15   5      470.34      463.33     29.52 o 
  -3 -15   5      306.30      288.84     23.17 o 
  -2 -15   5      223.73      204.76     18.03 o 
  -1 -15   5      785.36      709.00     34.65 o 
   0 -15   5     1774.37     1790.52     47.89 o 
   1 -15   5      464.40      487.47     20.73 o 
   2 -15   5      417.51      388.22     26.25 o 
   3 -15   5     1309.93     1225.39     38.42 o 
   4 -15   5      426.81      438.87     21.23 o 
   5 -15   5      100.41      115.19     14.24 o 
   6 -15   5       11.49       11.43     12.24 o 
  -8 -14   5        1.87       11.21     13.83 o 
  -7 -14   5       55.49       61.09     17.84 o 
  -6 -14   5       58.91       49.04     15.97 o 
  -5 -14   5      130.05      115.83     18.12 o 
  -4 -14   5       69.32       89.68     14.57 o 
  -3 -14   5     1784.00     1826.49     69.40 o 
  -2 -14   5      848.38      805.87     37.36 o 
  -1 -14   5      887.57      749.18     35.40 o 
   0 -14   5     3785.83     3600.86     85.60 o 
   1 -14   5      302.44      283.51     21.02 o 
   2 -14   5      124.47      116.77     14.48 o 
   3 -14   5      497.02      508.90     27.04 o 
   4 -14   5      457.72      439.99     20.96 o 
   5 -14   5      193.70      181.59     15.03 o 
   6 -14   5      928.42      972.13     46.63 o 
  -9 -13   5      145.52      127.79     23.17 o 
  -8 -13   5       60.76       55.21     18.87 o 
  -7 -13   5     1030.87      982.84     51.00 o 
  -6 -13   5      888.34      845.20     44.18 o 
  -5 -13   5      326.52      328.81     25.59 o 
  -4 -13   5      512.63      492.75     29.14 o 
  -3 -13   5      666.35      647.63     32.69 o 
  -2 -13   5     3817.76     3773.30    124.14 o 
  -1 -13   5     3033.51     3107.67    104.06 o 
   0 -13   5     2341.96     2315.28     58.09 o 
   1 -13   5      755.83      751.51     35.40 o 
   2 -13   5     1105.17     1071.85     45.58 o 
   3 -13   5      942.05      919.27     30.14 o 
   4 -13   5      455.04      431.20     20.38 o 
   5 -13   5      484.19      468.17     30.08 o 
   6 -13   5       14.59       26.15      9.96 o 
   7 -13   5       66.28       64.92     17.94 o 
  -9 -12   5      223.54      215.03     26.15 o 
  -8 -12   5      555.42      530.12     36.99 o 
  -7 -12   5     1199.32     1140.51     54.92 o 
  -6 -12   5      269.27      276.13     24.10 o 
  -5 -12   5     2439.21     2378.72     88.27 o 
  -4 -12   5      637.22      625.59     33.25 o 
  -3 -12   5     2778.79     2329.77     82.39 o 
  -2 -12   5     1364.45     1379.16     53.06 o 
  -1 -12   5     1762.13     1791.37     64.45 o 
   0 -12   5      435.44      405.03     16.44 o 
   1 -12   5     3797.65     3859.51    125.73 o 
   2 -12   5     2477.44     2395.27    264.44 o 
   3 -12   5      480.02      473.28     35.83 o 
   4 -12   5      858.48      808.63     28.84 o 
   5 -12   5      228.99      246.08     16.24 o 
   6 -12   5      351.32      346.87     20.31 o 
   7 -12   5      189.18      224.28     26.62 o 
  -9 -11   5      106.15      122.09     22.04 o 
  -8 -11   5      506.70      530.02     36.43 o 
  -7 -11   5      335.99      358.52     29.24 o 
  -6 -11   5       60.40       47.08     13.64 o 
  -5 -11   5     1086.43     1033.00     46.98 o 
  -4 -11   5     2010.39     1927.93     71.55 o 
  -3 -11   5      219.17      204.20     16.63 o 
  -2 -11   5     7314.95     7564.81    232.02 o 
  -1 -11   5     6239.72     6569.08    202.13 o 
   0 -11   5       34.46       46.99      8.31 o 
   1 -11   5     1079.54      997.03     40.73 o 
   2 -11   5      222.49      235.05     12.47 o 
   3 -11   5      260.61      252.13     10.61 o 
   4 -11   5     1346.26     1337.86     39.77 o 
   5 -11   5     1170.34     1139.16     37.63 o 
   6 -11   5        5.20        4.21      8.03 o 
   7 -11   5      368.96      365.15     31.10 o 
  -9 -10   5       24.87       30.08     15.32 o 
  -8 -10   5     1355.44     1305.75     60.53 o 
  -7 -10   5     1069.95      992.55     48.57 o 
  -6 -10   5      190.40      191.03     20.27 o 
  -5 -10   5     2192.68     2205.73     81.17 o 
  -4 -10   5     1087.48      980.22     42.87 o 
  -3 -10   5      109.29       87.25     11.49 o 
  -2 -10   5      397.07      392.80     21.11 o 
  -1 -10   5     1541.09     1574.67     56.04 o 
   0 -10   5     1232.52     1245.78     45.96 o 
   1 -10   5     6358.73     6591.21    208.11 o 
   2 -10   5     6057.07     6408.48    135.91 o 
   3 -10   5       73.16       81.98      6.46 o 
   4 -10   5      725.36      732.88     47.64 o 
   5 -10   5      547.70      509.20     22.57 o 
   6 -10   5      163.31      156.18     14.16 o 
   7 -10   5      128.79      133.77     21.02 o 
  -9  -9   5      133.20      141.43     21.86 o 
  -8  -9   5      337.97      317.23     27.28 o 
  -7  -9   5      578.44      606.25     36.34 o 
  -6  -9   5     1372.08     1371.88     57.45 o 
  -5  -9   5      381.62      350.11     24.38 o 
  -4  -9   5     2180.35     2172.38     77.62 o 
  -3  -9   5      561.33      584.68     28.21 o 
  -2  -9   5     3581.88     3707.26    118.07 o 
  -1  -9   5     5241.39     5636.12    172.99 o 
   0  -9   5     5320.87     5503.58    168.69 o 
   1  -9   5     1370.59     1374.59     34.63 o 
   2  -9   5      533.77      519.11     17.96 o 
   3  -9   5     2091.17     2154.18     42.09 o 
   4  -9   5     1073.67     1040.31     32.78 o 
   5  -9   5      358.34      333.30     17.70 o 
   6  -9   5       16.18       16.47      8.39 o 
   7  -9   5      404.12      426.71     33.16 o 
 -10  -8   5      279.59      295.37     29.14 o 
  -9  -8   5      572.01      584.96     38.95 o 
  -8  -8   5      261.05      252.03     25.41 o 
  -7  -8   5      441.86      399.43     27.93 o 
  -6  -8   5       99.18       94.91     15.04 o 
  -5  -8   5      847.87      803.35     37.83 o 
  -4  -8   5     2202.71     2146.60     75.85 o 
  -3  -8   5     6199.90     6224.13    191.86 o 
  -2  -8   5     2999.93     3094.13     99.29 o 
  -1  -8   5     2330.30     2224.04     72.86 o 
   0  -8   5     7353.06     7885.66    163.00 o 
   1  -8   5     1151.91     1083.82     29.25 o 
   2  -8   5      466.16      457.26     15.78 o 
   3  -8   5     1457.63     1525.38     37.69 o 
   4  -8   5     1090.75     1073.32     33.37 o 
   5  -8   5      630.99      642.51     44.23 o 
   6  -8   5     1446.25     1415.41     89.25 o 
   7  -8   5      353.13      352.63     29.98 o 
   8  -8   5       63.75       70.53     18.59 o 
 -10  -7   5       24.34        1.59     12.42 o 
  -9  -7   5      194.23      220.92     24.29 o 
  -8  -7   5       61.15       56.89     15.23 o 
  -7  -7   5     1510.76     1367.49     37.83 o 
  -6  -7   5     4971.01     4817.50    157.21 o 
  -5  -7   5     1071.91      979.57     42.31 o 
  -4  -7   5      995.33     1005.72     40.91 o 
  -3  -7   5     1535.45     1519.74     54.83 o 
  -2  -7   5      716.91      758.61     30.26 o 
  -1  -7   5     4317.27     4913.99    103.87 o 
   0  -7   5     8765.25     9084.83    186.25 o 
   1  -7   5     2171.20     2209.56     49.88 o 
   2  -7   5      649.01      639.02     18.54 o 
   3  -7   5     6566.66     6811.31    119.95 o 
   4  -7   5      870.87      858.75     39.33 o 
   5  -7   5       30.06       25.48      7.46 o 
   6  -7   5       10.26       16.12      9.62 o 
   7  -7   5      104.73       88.74     18.22 o 
   8  -7   5       10.07       14.01     13.26 o 
 -10  -6   5      475.33      515.08     37.36 o 
  -9  -6   5      923.97      904.52     48.67 o 
  -8  -6   5      512.49      480.70     32.51 o 
  -7  -6   5      704.55      630.77     22.00 o 
  -6  -6   5       49.24       38.25      6.77 o 
  -5  -6   5      819.31      855.85     38.30 o 
  -4  -6   5     2182.88     2184.71     75.19 o 
  -3  -6   5    12343.99    12848.22    382.22 o 
  -2  -6   5      836.40      812.81     22.19 o 
  -1  -6   5     6902.05     7567.05    155.90 o 
   0  -6   5    10823.53    11845.77    240.52 o 
   1  -6   5     4235.19     4324.46     98.69 o 
   2  -6   5     2818.03     2796.52     62.83 o 
   3  -6   5     1007.70     1003.20     28.77 o 
   4  -6   5      672.38      667.99     23.37 o 
   5  -6   5      507.97      536.55     21.82 o 
   6  -6   5     1391.69     1459.97     43.53 o 
   7  -6   5      679.27      569.92     37.64 o 
   8  -6   5       23.09       16.53     13.26 o 
 -10  -5   5      150.81      145.26     22.04 o 
  -9  -5   5      219.02      218.86     23.26 o 
  -8  -5   5      643.85      634.00     37.18 o 
  -7  -5   5     1075.09     1012.91     29.89 o 
  -6  -5   5     2667.11     2559.00     59.78 o 
  -5  -5   5     1849.06     1889.36     45.77 o 
  -4  -5   5     1075.14     1068.21     28.40 o 
  -3  -5   5     1999.60     2182.19     49.88 o 
  -2  -5   5    17569.99    18289.22    369.24 o 
  -1  -5   5    20864.03    22085.40    443.78 o 
   0  -5   5     5146.92     5341.14    110.87 o 
   1  -5   5     8084.84     8724.18    178.12 o 
   2  -5   5     1309.29     1313.60     31.41 o 
   3  -5   5     1995.25     1996.70     52.96 o 
   4  -5   5     2370.80     2416.26     60.24 o 
   5  -5   5      985.90      965.65     30.68 o 
   6  -5   5       22.28       17.29      7.56 o 
   7  -5   5      631.80      646.89     40.35 o 
   8  -5   5      226.94      236.42     27.37 o 
 -10  -4   5       13.33       18.68     14.39 o 
  -9  -4   5      227.25      214.29     22.98 o 
  -8  -4   5     1616.50     1518.43     63.89 o 
  -7  -4   5     2152.14     2127.27     51.93 o 
  -6  -4   5      555.07      525.89     18.54 o 
  -5  -4   5     5221.72     5000.49    107.42 o 
  -4  -4   5     4646.92     4802.55    102.47 o 
  -3  -4   5     8039.54     8912.96    183.17 o 
  -2  -4   5     1439.94     1482.66     34.75 o 
  -1  -4   5     3604.44     3646.64     77.06 o 
   0  -4   5     1102.99     1099.97     25.78 o 
   1  -4   5    11838.33    12052.28    238.49 o 
   2  -4   5     5094.83     5019.69    104.45 o 
   3  -4   5      208.66      212.27      8.28 o 
   4  -4   5     1461.97     1391.69     38.50 o 
   5  -4   5      110.20      104.51     10.08 o 
   6  -4   5       84.33      105.18     15.41 o 
   7  -4   5      183.41      187.48     23.45 o 
   8  -4   5      283.66      251.19     26.99 o 
 -10  -3   5      611.07      573.75     38.20 o 
  -9  -3   5       93.98      112.75     18.77 o 
  -8  -3   5      637.19      645.76     37.08 o 
  -7  -3   5      150.76      146.19     17.56 o 
  -6  -3   5       59.38       59.08      6.91 o 
  -5  -3   5     1562.15     1523.95     37.55 o 
  -4  -3   5     7409.98     7725.00    160.19 o 
  -3  -3   5      105.37       96.71      6.90 o 
  -2  -3   5    19158.74    19054.79    383.63 o 
  -1  -3   5     4703.67     4385.77     91.26 o 
   0  -3   5      831.75      892.78     20.92 o 
   1  -3   5     1191.45     1148.50     28.57 o 
   2  -3   5       44.91       47.75      4.49 o 
   3  -3   5       70.86       75.92      5.15 o 
   4  -3   5     2474.89     2550.56     58.80 o 
   5  -3   5      727.98      699.20     24.88 o 
   6  -3   5       93.24      103.37     10.50 o 
   7  -3   5      883.61      845.76     47.26 o 
   8  -3   5      426.52      417.93     33.44 o 
 -10  -2   5      558.73      511.72     36.06 o 
  -9  -2   5      642.11      627.18     38.30 o 
  -8  -2   5     1099.33     1036.45     48.85 o 
  -7  -2   5      626.20      567.02     31.76 o 
  -6  -2   5      246.57      228.87     11.44 o 
  -5  -2   5     2628.86     2566.75     58.10 o 
  -4  -2   5     6285.64     6804.47    141.79 o 
  -3  -2   5     2942.88     2905.16     63.24 o 
  -2  -2   5      839.56      863.94     21.63 o 
  -1  -2   5     1648.68     1577.56     35.03 o 
   0  -2   5     3085.80     3144.35     66.65 o 
   1  -2   5     6730.57     6798.91    137.27 o 
   2  -2   5     2845.63     2765.62     60.57 o 
   3  -2   5       94.95      104.95     24.44 o 
   4  -2   5     1489.05     1435.18     29.81 o 
   5  -2   5      221.36      211.28     12.81 o 
   6  -2   5      696.35      660.03     24.28 o 
   7  -2   5      762.14      723.77     41.85 o 
   8  -2   5      458.44      398.50     32.51 o 
 -10  -1   5      375.40      381.87     31.29 o 
  -9  -1   5      518.06      514.05     34.28 o 
  -8  -1   5       36.14       38.02     12.61 o 
  -7  -1   5     2815.60     2712.00     95.56 o 
  -6  -1   5     5453.71     5392.42    115.27 o 
  -5  -1   5      653.87      699.03     20.44 o 
  -4  -1   5     3633.77     3709.22     79.86 o 
  -3  -1   5     5579.00     5662.65    117.88 o 
  -2  -1   5     2677.12     2786.26     59.78 o 
  -1  -1   5     2165.10     2185.37     47.08 o 
   0  -1   5     5376.73     5332.88    109.11 o 
   1  -1   5     1794.33     1807.04     39.72 o 
   2  -1   5     2778.30     2779.07     50.62 o 
   3  -1   5     4301.35     4226.85    122.08 o 
   4  -1   5     1157.80     1147.44     24.25 o 
   5  -1   5      317.11      290.59     14.32 o 
   6  -1   5       57.62       51.10     13.64 o 
   7  -1   5      232.20      199.81     22.42 o 
   8  -1   5       99.31      119.38     20.36 o 
 -10   0   5      845.16      865.75     47.92 o 
  -9   0   5     1772.17     1768.21     73.98 o 
  -8   0   5        3.72       -5.23      8.69 o 
  -7   0   5      676.29      666.22     35.31 o 
  -6   0   5       12.12        6.05      4.70 o 
  -5   0   5     2110.50     2085.42     48.29 o 
  -4   0   5     1294.77     1186.84     29.42 o 
  -3   0   5    15946.41    15126.16    305.82 o 
  -2   0   5       58.25       53.48      5.27 o 
  -1   0   5     3561.19     3577.42     74.82 o 
   0   0   5     5624.26     5611.18    160.38 o 
   1   0   5      316.71      360.01     16.35 o 
   2   0   5        2.26        5.85      2.68 o 
   3   0   5     1390.03     1300.83     32.04 o 
   4   0   5     1588.64     1715.52     34.44 o 
   5   0   5       51.46       45.02      7.15 o 
   6   0   5     1391.20     1384.77     61.28 o 
   7   0   5     1593.34     1408.96     64.54 o 
   8   0   5        5.18       16.07     12.98 o 
 -10   1   5      369.45      405.23     32.32 o 
  -9   1   5      502.33      478.46     33.07 o 
  -8   1   5       35.96       38.02     13.08 o 
  -7   1   5     2872.92     2721.34     96.21 o 
  -6   1   5     5351.76     5393.64    114.80 o 
  -5   1   5      701.50      754.36     21.63 o 
  -4   1   5     4019.08     4135.06     88.36 o 
  -3   1   5     5407.67     5535.43    115.36 o 
  -2   1   5     2673.47     2782.15     59.69 o 
  -1   1   5     2213.44     2163.60     46.80 o 
   0   1   5     5318.29     5086.05    149.73 o 
   1   1   5     1787.38     1849.85     57.35 o 
   2   1   5     2818.71     2829.34     50.69 o 
   3   1   5     4111.69     4104.28     73.88 o 
   4   1   5     1112.90     1068.82     29.33 o 
   5   1   5      247.52      256.81     15.93 o 
   6   1   5       52.39       65.76     14.29 o 
   7   1   5      223.97      231.01     23.54 o 
   8   1   5       90.25      106.59     19.62 o 
 -10   2   5      552.89      526.38     37.36 o 
  -9   2   5      635.02      577.86     36.43 o 
  -8   2   5     1078.10     1052.80     49.79 o 
  -7   2   5      646.50      612.60     33.25 o 
  -6   2   5      239.95      214.59     11.12 o 
  -5   2   5     2611.96     2632.79     59.03 o 
  -4   2   5     5879.54     6257.57    130.49 o 
  -3   2   5     3205.66     3194.73     68.84 o 
  -2   2   5      865.37      911.19     22.52 o 
  -1   2   5     1630.90     1561.50     35.03 o 
   0   2   5     3136.58     3233.49     94.90 o 
   1   2   5     6623.96     6602.66    137.71 o 
   2   2   5     2777.92     2749.99     49.85 o 
   4   2   5     1548.50     1501.15     38.39 o 
   5   2   5      237.47      230.87     12.63 o 
   6   2   5      718.08      575.71     34.84 o 
   7   2   5      766.86      746.65     42.97 o 
   8   2   5      474.00      442.13     33.72 o 
 -10   3   5      607.50      599.34     39.42 o 
  -9   3   5       89.98       88.93     18.31 o 
  -8   3   5      640.26      611.39     35.40 o 
  -7   3   5      155.73      148.62     17.28 o 
  -6   3   5       66.14       65.14      6.19 o 
  -5   3   5     1521.94     1456.88     35.59 o 
  -4   3   5     7428.44     7749.47    160.19 o 
  -3   3   5      118.51      118.09      6.90 o 
  -2   3   5    18823.31    18294.36    368.21 o 
  -1   3   5     4879.76     4590.15     95.65 o 
   0   3   5      844.79      961.45     33.91 o 
   1   3   5     1308.83     1305.75     24.28 o 
   2   3   5       52.30       53.51      3.88 o 
   3   3   5       72.21       74.39      5.05 o 
   4   3   5     2418.46     2548.81     78.65 o 
   5   3   5      803.16      790.60     24.90 o 
   6   3   5       81.56       83.42     15.41 o 
   7   3   5      847.86      771.78     43.25 o 
   8   3   5      413.90      400.27     31.85 o 
 -10   4   5       16.74       11.21     12.70 o 
  -9   4   5      209.42      174.59     21.76 o 
  -8   4   5     1532.19     1387.57     59.59 o 
  -7   4   5     2176.45     2146.97     79.58 o 
  -6   4   5      527.23      512.46     28.02 o 
  -5   4   5     5212.93     5165.54    109.75 o 
  -4   4   5     4404.38     4556.42     97.05 o 
  -3   4   5     8054.66     9011.97    184.95 o 
  -2   4   5     1522.40     1567.19     36.24 o 
  -1   4   5     3635.33     3627.39     76.97 o 
   0   4   5     1157.74     1171.24     40.17 o 
   1   4   5    11461.30    11549.75    198.15 o 
   2   4   5     4952.32     4985.69     87.41 o 
   3   4   5      205.01      214.07      8.07 o 
   4   4   5     1481.25     1419.22     59.83 o 
   5   4   5      131.82      130.46     10.91 o 
   6   4   5       70.14       86.59     15.13 o 
   7   4   5      171.78      165.06     20.74 o 
   8   4   5      285.57      238.67     24.94 o 
 -10   5   5      151.36      131.71     21.02 o 
  -9   5   5      211.93      225.68     23.35 o 
  -8   5   5      668.65      615.50     35.40 o 
  -7   5   5     1107.49     1125.19     49.60 o 
  -6   5   5     2621.04     2437.75     85.84 o 
  -5   5   5     1798.77     1833.78     43.43 o 
  -4   5   5     1242.77     1233.92     30.92 o 
  -3   5   5     1898.26     1970.81     45.02 o 
  -2   5   5    17653.32    17940.06    361.77 o 
  -1   5   5    20940.15    21863.09    439.58 o 
   0   5   5     5306.24     5413.91    112.74 o 
   1   5   5     8252.31     8643.60    174.16 o 
   2   5   5     1283.18     1301.41     26.28 o 
   3   5   5     2032.70     2085.85     39.59 o 
   4   5   5     2381.14     2431.68     46.73 o 
   5   5   5      927.71      934.96     22.80 o 
   6   5   5       25.33       18.22     11.12 o 
   7   5   5      646.39      609.34     37.55 o 
   8   5   5      231.29      259.97     26.06 o 
 -10   6   5      477.07      533.20     37.46 o 
  -9   6   5      925.38      952.20     49.41 o 
  -8   6   5      517.85      510.03     32.13 o 
  -7   6   5      674.91      614.57     33.63 o 
  -6   6   5       57.66       53.25     11.58 o 
  -5   6   5      845.13      833.12     23.54 o 
  -4   6   5     2015.05     2025.08     46.98 o 
  -3   6   5    12593.48    13141.52    267.61 o 
  -2   6   5      927.07      926.70     24.16 o 
  -1   6   5     6480.91     7032.76    145.53 o 
   0   6   5    10781.19    11110.00    188.31 o 
   1   6   5     4257.72     4296.14     75.65 o 
   2   6   5     2896.67     2927.41     52.80 o 
   3   6   5     1020.98      997.28     22.26 o 
   4   6   5      638.66      637.67     17.05 o 
   5   6   5      491.90      536.79     16.02 o 
   6   6   5     1438.42     1449.41     62.58 o 
   7   6   5      672.57      658.47     39.04 o 
   8   6   5       22.10       16.25     12.61 o 
 -10   7   5       22.00       39.05     15.60 o 
  -9   7   5      186.47      194.30     22.51 o 
  -8   7   5       64.23       67.63     14.95 o 
  -7   7   5     1528.31     1583.35     64.26 o 
  -6   7   5     4941.13     5079.23    164.30 o 
  -5   7   5     1038.10     1054.76     28.40 o 
  -4   7   5     1069.41     1129.21     29.33 o 
  -3   7   5     1586.67     1551.69     37.46 o 
  -2   7   5      718.66      769.75     21.23 o 
  -1   7   5     4578.31     5051.02    106.76 o 
   0   7   5     8676.20     8747.91    149.27 o 
   1   7   5     2127.27     2179.55     40.93 o 
   2   7   5      615.32      611.84     15.33 o 
   3   7   5     6565.45     6905.21    119.81 o 
   4   7   5      860.59      876.34     21.24 o 
   5   7   5       30.34       34.75      5.38 o 
   6   7   5        9.55       20.64     10.74 o 
   7   7   5      108.40       96.13     18.03 o 
   8   7   5        7.53       18.96     13.45 o 
 -10   8   5      277.71      318.35     29.33 o 
  -9   8   5      564.25      579.63     38.30 o 
  -8   8   5      248.19      261.65     23.91 o 
  -6   8   5      109.14      139.84     16.63 o 
  -5   8   5      824.81      830.10     23.79 o 
  -4   8   5     2162.46     2124.09     49.79 o 
  -3   8   5     6388.58     6343.50    133.29 o 
  -2   8   5     2967.81     3143.63     69.40 o 
  -1   8   5     2374.12     2335.00     53.15 o 
   0   8   5     7254.77     7361.46    126.75 o 
   1   8   5     1272.43     1198.73     24.07 o 
   2   8   5      507.24      502.73     26.14 o 
   3   8   5     1501.83     1550.35     32.08 o 
   4   8   5     1074.49     1084.12     25.19 o 
   5   8   5      664.27      683.94     23.42 o 
   6   8   5     1484.76     1407.37     62.30 o 
   7   8   5      344.87      329.28     27.56 o 
   8   8   5       67.31       82.30     17.94 o 
  -9   9   5      131.65      148.06     20.92 o 
  -8   9   5      334.95      313.31     26.15 o 
  -7   9   5      585.44      628.20     35.68 o 
  -5   9   5      346.98      347.05     14.00 o 
  -4   9   5     2238.90     2188.54     51.37 o 
  -3   9   5      526.59      532.00     17.41 o 
  -2   9   5     3599.78     3665.32     80.14 o 
  -1   9   5     5200.93     5471.82     95.46 o 
   0   9   5     5334.45     5588.58     97.61 o 
   1   9   5     1353.98     1353.72     27.65 o 
   2   9   5      579.83      599.72     15.26 o 
   3   9   5     2041.20     2046.70     41.30 o 
   4   9   5     1051.67     1040.15     24.71 o 
   5   9   5      317.60      328.72     15.85 o 
   6   9   5       17.83       26.53     12.33 o 
   7   9   5      414.42      392.61     29.80 o 
  -9  10   5       17.94       25.04     13.45 o 
  -8  10   5     1390.39     1381.41     62.02 o 
  -7  10   5     1113.53     1169.28     53.52 o 
  -6  10   5      189.78      174.87     18.96 o 
  -5  10   5     2272.11     2303.71     54.36 o 
  -4  10   5     1021.80      974.99     27.37 o 
  -3  10   5       99.35       87.15      7.24 o 
  -2  10   5      395.69      423.39     15.29 o 
  -1  10   5     1465.72     1462.11     36.62 o 
   0  10   5     1261.35     1237.56     45.40 o 
   1  10   5     6382.78     6494.12    136.28 o 
   2  10   5     6141.13     6361.73    209.09 o 
   3  10   5       73.18       69.07      5.86 o 
   4  10   5      706.14      729.50     22.82 o 
   5  10   5      588.36      562.81     21.15 o 
   6  10   5      157.51      165.81     19.99 o 
   7  10   5      118.51      137.60     19.90 o 
  -9  11   5      111.77      120.13     20.46 o 
  -8  11   5      496.11      469.49     33.72 o 
  -7  11   5      314.78      342.36     27.46 o 
  -6  11   5       77.60       91.45     14.67 o 
  -5  11   5     1035.48     1036.26     29.24 o 
  -4  11   5     2020.35     2008.73     48.76 o 
  -3  11   5      214.88      227.43     11.49 o 
  -2  11   5     7384.67     7637.29    160.29 o 
  -1  11   5     6376.71     6535.55    138.43 o 
   0  11   5       37.07       47.64      8.59 o 
   1  11   5     1043.15      997.42     68.49 o 
   2  11   5      221.67      239.42     12.11 o 
   3  11   5      258.20      254.76     10.34 o 
   4  11   5     1333.91     1339.41     30.42 o 
   5  11   5     1212.69     1201.41     35.21 o 
   6  11   5        5.64       14.48     11.40 o 
   7  11   5      377.41      425.87     31.85 o 
  -9  12   5      212.53      265.02     27.74 o 
  -8  12   5      580.12      561.22     36.43 o 
  -7  12   5     1199.31     1165.26     54.27 o 
  -6  12   5      257.17      277.16     22.88 o 
  -5  12   5     2454.18     2499.59     59.22 o 
  -4  12   5      708.67      710.59     22.62 o 
  -3  12   5     2785.66     2802.14     64.64 o 
  -2  12   5     1408.78     1397.85     36.43 o 
  -1  12   5     1603.17     1552.81     39.60 o 
   0  12   5      386.45      397.19     22.04 o 
   1  12   5     3792.07     4016.58    226.75 o 
   2  12   5     2573.83     2609.85     76.17 o 
   3  12   5      532.77      518.50     39.37 o 
   4  12   5      846.12      836.52     49.14 o 
   5  12   5      242.11      273.70     21.48 o 
   6  12   5      350.46      359.26     25.22 o 
  -9  13   5      141.98      175.62     24.01 o 
  -8  13   5       66.10       63.99     16.81 o 
  -7  13   5     1033.73     1054.20     51.56 o 
  -6  13   5      867.87      884.80     44.56 o 
  -5  13   5      358.46      363.65     25.22 o 
  -4  13   5      650.82      645.22     21.74 o 
  -3  13   5      704.96      690.44     22.60 o 
  -2  13   5     3835.90     3863.06     86.50 o 
  -1  13   5     3153.26     3135.32     71.92 o 
   0  13   5     2396.06     2377.50     78.28 o 
   1  13   5      701.23      726.32     30.97 o 
   2  13   5     1096.68     1071.37     47.73 o 
   3  13   5      921.33      927.49     45.89 o 
   4  13   5      479.62      435.81     20.60 o 
   5  13   5      488.47      476.59     28.68 o 
   6  13   5       16.05       18.31     11.40 o 
  -8  14   5        1.63       14.20     12.80 o 
  -7  14   5       46.57       37.18     14.67 o 
  -6  14   5       63.35       61.19     14.48 o 
  -5  14   5      120.26      120.04     16.63 o 
  -4  14   5       26.82       20.15      5.79 o 
  -3  14   5     1705.02     1753.64     45.12 o 
  -2  14   5      833.19      844.63     26.20 o 
  -1  14   5      782.85      753.58     24.24 o 
   0  14   5     3667.57     3704.92    115.17 o 
   1  14   5      265.30      267.35     19.90 o 
   2  14   5      121.66      111.05     17.19 o 
   3  14   5      516.66      538.25     24.80 o 
   4  14   5      439.85      427.11     19.02 o 
   5  14   5      183.51      168.61     18.49 o 
   6  14   5      922.71      915.36     43.53 o 
  -8  15   5       45.83       56.05     16.81 o 
  -7  15   5      784.67      743.20     42.78 o 
  -6  15   5     2531.79     2632.41     99.01 o 
  -5  15   5      259.77      271.37     23.17 o 
  -4  15   5      546.45      491.70     19.31 o 
  -3  15   5      363.24      367.78     16.45 o 
  -2  15   5      214.97      182.57     11.46 o 
  -1  15   5      779.73      764.59     25.19 o 
   0  15   5     1696.66     1653.78     62.30 o 
   1  15   5      571.14      571.32     29.61 o 
   2  15   5      444.04      437.37     18.68 o 
   3  15   5     1275.72     1305.53     84.02 o 
   4  15   5      410.67      417.88     19.45 o 
   5  15   5       98.02      113.13     16.07 o 
   6  15   5        9.41       12.14     11.21 o 
  -8  16   5      205.87      250.72     27.65 o 
  -7  16   5      473.95      541.23     36.52 o 
  -6  16   5      108.76      112.01     18.21 o 
  -5  16   5      711.40      719.65     39.14 o 
  -4  16   5      545.94      537.01     20.83 o 
  -3  16   5       51.90       44.76      7.50 o 
  -2  16   5      317.44      285.25     14.98 o 
  -1  16   5     2437.74     2492.96     61.18 o 
   0  16   5      692.42      688.17     33.44 o 
   1  16   5     1826.24     1693.95     64.64 o 
   2  16   5      820.39      821.06     29.75 o 
   3  16   5       61.57       63.35     11.02 o 
   4  16   5      456.11      453.06     29.05 o 
   5  16   5      118.87      112.19     17.28 o 
   6  16   5      247.44      255.11     24.29 o 
  -7  17   5       75.31       92.20     18.68 o 
  -6  17   5      113.97      104.35     18.21 o 
  -5  17   5      225.05      224.93     22.14 o 
  -4  17   5      207.41      212.35     13.65 o 
  -3  17   5      139.95      133.65     11.42 o 
  -2  17   5     4779.99     4587.90    103.68 o 
  -1  17   5     5934.44     5847.88    129.09 o 
   0  17   5      120.67      155.63     17.28 o 
   1  17   5      417.49      401.67     26.06 o 
   2  17   5       68.53       57.32      8.91 o 
   3  17   5       90.87       95.78     15.98 o 
   4  17   5      544.29      528.81     32.04 o 
   5  17   5      668.07      782.99     40.73 o 
  -7  18   5      382.71      426.25     33.35 o 
  -6  18   5       57.27       59.32     16.07 o 
  -5  18   5     1213.89     1149.75     54.64 o 
  -4  18   5      666.01      641.15     24.43 o 
  -3  18   5      111.72       94.91     10.52 o 
  -2  18   5      231.38      214.85     14.15 o 
  -1  18   5      900.18      910.43     30.40 o 
   0  18   5      349.36      299.86     23.26 o 
   1  18   5     1990.41     1955.40     74.07 o 
   2  18   5     1260.74     1336.69     77.15 o 
   3  18   5       29.97       25.55     19.06 o 
   4  18   5      382.16      356.74     28.02 o 
   5  18   5       60.37       79.68     16.72 o 
  -6  19   5      294.96      313.40     28.77 o 
  -5  19   5      256.67      233.81     23.91 o 
  -4  19   5      647.83      602.14     23.79 o 
  -3  19   5       50.58       48.09      8.64 o 
  -2  19   5     2499.11     2500.34     63.61 o 
  -1  19   5     1502.92     1480.88     59.31 o 
   0  19   5      523.74      459.41     30.08 o 
   1  19   5      176.63      157.68     18.77 o 
   2  19   5      119.09      117.80     17.19 o 
   3  19   5      321.37      344.35     33.67 o 
   4  19   5      187.93      187.95     21.48 o 
  -5  20   5      297.58      318.73     28.68 o 
  -4  20   5      422.94      459.97     32.88 o 
  -3  20   5     1050.69      973.59     32.41 o 
  -2  20   5      323.25      323.20     17.50 o 
  -1  20   5      561.48      537.50     32.04 o 
   0  20   5      817.91      805.50     40.63 o 
   1  20   5      568.61      524.98     32.51 o 
   2  20   5      304.48      313.40     25.69 o 
   3  20   5       77.79       69.47     10.66 o 
   4  20   5      138.67      149.84     20.46 o 
  -5  21   5       70.87       62.59     16.25 o 
  -4  21   5       93.67      118.26     19.34 o 
  -3  21   5      144.19      157.04     13.60 o 
  -2  21   5      159.07      146.76     13.41 o 
  -1  21   5      145.22      142.08     18.12 o 
   0  21   5     1133.42     1098.94     50.81 o 
   1  21   5      255.22      287.25     24.57 o 
   2  21   5      238.01      269.22     24.94 o 
   3  21   5      595.10      622.53     47.03 o 
  -4  22   5      269.00      260.72     25.22 o 
  -3  22   5      765.85      777.66     29.44 o 
  -2  22   5      106.02      102.16     11.78 o 
  -1  22   5      311.53      310.88     25.41 o 
   0  22   5      609.36      573.09     35.49 o 
   1  22   5       36.04       24.75     11.77 o 
   2  22   5       86.42       90.61     17.75 o 
  -2  23   5      384.45      397.28     28.58 o 
  -1  23   5      337.14      353.57     27.09 o 
   0  23   5      279.36      274.36     24.75 o 
  -3 -22   6       22.26       35.03     14.76 o 
  -2 -22   6      246.54      271.83     26.90 o 
  -1 -22   6      111.31      111.45     14.04 o 
   0 -22   6       74.78       91.68     13.01 o 
   1 -22   6      130.07      173.28     22.70 o 
  -4 -21   6       11.95       18.59     13.83 o 
  -3 -21   6       28.88       20.55     13.08 o 
  -2 -21   6      397.80      397.37     29.98 o 
  -1 -21   6     1354.21     1448.67     46.27 o 
   0 -21   6       79.53       98.75     13.11 o 
   1 -21   6      540.31      533.95     35.96 o 
   2 -21   6      510.94      498.26     34.65 o 
  -5 -20   6      454.04      483.04     35.21 o 
  -4 -20   6      630.63      620.82     38.67 o 
  -3 -20   6       45.75       70.06     16.35 o 
  -2 -20   6      292.03      275.76     25.78 o 
  -1 -20   6      119.00      109.35     12.99 o 
   0 -20   6     1007.55     1007.51     39.28 o 
   1 -20   6      150.66      153.65     14.83 o 
   2 -20   6      471.03      433.63     32.23 o 
   3 -20   6       72.81       88.09     17.19 o 
  -6 -19   6      555.65      506.20     38.67 o 
  -5 -19   6      474.16      487.99     34.75 o 
  -4 -19   6       46.04       54.83     16.07 o 
  -3 -19   6     1069.62     1060.92     51.47 o 
  -2 -19   6      449.28      465.48     31.67 o 
  -1 -19   6      566.57      545.68     27.56 o 
   0 -19   6      156.44      174.07     14.56 o 
   1 -19   6      322.28      315.72     18.95 o 
   2 -19   6      515.22      520.78     33.63 o 
   3 -19   6      746.07      783.64     42.97 o 
   4 -19   6      266.80      275.20     26.62 o 
  -6 -18   6      486.78      518.35     37.27 o 
  -5 -18   6       66.28       70.34     16.53 o 
  -4 -18   6       52.86       24.47     12.98 o 
  -3 -18   6      484.66      443.53     30.92 o 
  -2 -18   6      764.29      732.74     39.60 o 
  -1 -18   6      124.61      128.26     17.84 o 
   0 -18   6     3097.38     3020.51     76.45 o 
   1 -18   6     1861.43     1854.05     52.33 o 
   2 -18   6      240.32      229.61     23.35 o 
   3 -18   6      113.01      120.00     12.97 o 
   4 -18   6        6.98        8.87     11.30 o 
  -7 -17   6      155.56      154.88     23.54 o 
  -6 -17   6      778.63      801.11     46.80 o 
  -5 -17   6      298.56      272.58     25.31 o 
  -4 -17   6      527.46      471.08     32.04 o 
  -3 -17   6     2074.56     1972.30     76.78 o 
  -2 -17   6      631.93      643.15     35.21 o 
  -1 -17   6       25.84       21.39     11.58 o 
   0 -17   6      136.46      163.87     14.66 o 
   1 -17   6      986.58      992.68     32.76 o 
   2 -17   6       27.02       31.95     10.65 o 
   3 -17   6     1601.26     1626.80     48.16 o 
   4 -17   6      509.90      525.92     24.11 o 
   5 -17   6        3.09      -10.46     10.18 o 
  -7 -16   6      263.66      238.39     27.46 o 
  -6 -16   6      330.00      351.51     29.61 o 
  -5 -16   6      601.80      526.66     34.65 o 
  -4 -16   6     1957.15     1809.03     72.76 o 
  -3 -16   6      389.13      334.89     25.13 o 
  -2 -16   6     1300.35     1307.71     55.20 o 
  -1 -16   6       93.11       74.73     13.64 o 
   0 -16   6     2457.10     2423.57     62.28 o 
   1 -16   6     1972.68     1952.89     52.54 o 
   2 -16   6      423.66      445.29     59.60 o 
   3 -16   6      213.27      213.01     16.39 o 
   4 -16   6      134.93      123.62     15.93 o 
   5 -16   6      199.13      190.33     16.57 o 
  -8 -15   6      743.43      763.75     46.70 o 
  -7 -15   6      747.32      746.00     45.21 o 
  -6 -15   6      153.73      134.98     20.18 o 
  -5 -15   6      103.15      104.53     17.93 o 
  -4 -15   6      117.13       98.27     16.35 o 
  -3 -15   6      241.73      209.52     20.36 o 
  -2 -15   6      476.61      409.71     26.06 o 
  -1 -15   6      492.96      475.94     27.74 o 
   0 -15   6       47.76       41.06      7.56 o 
   1 -15   6     1468.91     1500.88     61.23 o 
   2 -15   6     1073.07     1122.96     53.52 o 
   3 -15   6      480.60      464.16     21.16 o 
   4 -15   6      124.08      121.72     12.80 o 
   5 -15   6       31.53       33.74     10.21 o 
  -8 -14   6       63.56       56.23     17.94 o 
  -7 -14   6      344.47      345.44     29.70 o 
  -6 -14   6        6.87       15.13     12.14 o 
  -5 -14   6     2918.39     2868.92    104.71 o 
  -4 -14   6     2464.50     2273.08     84.53 o 
  -3 -14   6      654.80      642.03     33.63 o 
  -2 -14   6      281.28      293.51     21.20 o 
  -1 -14   6      181.17      153.66     15.97 o 
   0 -14   6      113.42      130.17     10.63 o 
   1 -14   6      379.62      382.70     17.07 o 
   2 -14   6     1589.96     1605.12     45.63 o 
   3 -14   6      163.61      158.55     24.52 o 
   4 -14   6      725.12      689.37     27.46 o 
   5 -14   6      703.01      697.42     41.66 o 
   6 -14   6       79.89       80.15     18.68 o 
  -8 -13   6     1147.65     1120.05     56.89 o 
  -7 -13   6      953.85      907.60     48.01 o 
  -6 -13   6      649.76      643.52     38.20 o 
  -5 -13   6      539.48      530.86     32.60 o 
  -4 -13   6      516.08      505.64     30.08 o 
  -3 -13   6     1010.41     1003.57     43.62 o 
  -2 -13   6      513.34      485.28     26.34 o 
  -1 -13   6     3953.55     4161.59    134.51 o 
   0 -13   6      279.49      277.79     14.06 o 
   1 -13   6     1395.16     1384.35     46.24 o 
   2 -13   6     1350.46     1387.49     41.80 o 
   3 -13   6      536.49      491.29     20.88 o 
   4 -13   6      264.07      261.23     16.85 o 
   5 -13   6       91.10       90.14     17.65 o 
   6 -13   6      118.43      106.49     19.80 o 
  -9 -12   6      402.86      355.43     31.76 o 
  -8 -12   6      131.84      129.75     21.11 o 
  -7 -12   6      282.43      282.30     26.25 o 
  -6 -12   6      810.71      810.64     43.15 o 
  -5 -12   6     1510.22     1473.32     61.00 o 
  -4 -12   6      262.73      251.29     20.74 o 
  -3 -12   6      569.00      444.09     25.78 o 
  -2 -12   6     1312.12     1368.52     52.40 o 
  -1 -12   6      321.25      316.30     20.74 o 
   0 -12   6     5642.71     5819.05    128.81 o 
   1 -12   6     1136.27     1163.48     26.59 o 
   2 -12   6     1130.49     1038.71     31.19 o 
   3 -12   6      213.73      227.35     14.00 o 
   4 -12   6      346.18      370.41     18.85 o 
   5 -12   6      431.17      477.81     33.35 o 
   6 -12   6      295.67      324.61     29.98 o 
  -9 -11   6       84.50      108.08     20.83 o 
  -8 -11   6      198.18      201.40     24.57 o 
  -7 -11   6      216.44      214.29     23.07 o 
  -6 -11   6     2912.92     2856.41    103.50 o 
  -5 -11   6     1463.44     1356.65     56.32 o 
  -4 -11   6      712.00      644.08     33.07 o 
  -3 -11   6     3214.98     3176.33    106.11 o 
  -2 -11   6     1931.36     1985.47     69.78 o 
  -1 -11   6      353.82      341.80     19.80 o 
   0 -11   6      369.63      381.13     12.52 o 
   1 -11   6      587.41      623.29     20.86 o 
   2 -11   6       80.99       78.06      7.93 o 
   3 -11   6     2137.22     2222.25    129.42 o 
   4 -11   6     1389.76     1409.44     42.02 o 
   5 -11   6       13.30       34.19     13.26 o 
   6 -11   6      242.25      273.61     26.90 o 
   7 -11   6       54.17       38.58     15.97 o 
  -9 -10   6     1138.35     1181.98     59.59 o 
  -8 -10   6      617.17      609.62     38.86 o 
  -7 -10   6      531.62      490.04     32.51 o 
  -6 -10   6     1260.77     1247.09     54.46 o 
  -5 -10   6      575.33      563.18     30.92 o 
  -4 -10   6       87.87       74.64     12.61 o 
  -3 -10   6     1071.34     1084.74     44.00 o 
  -2 -10   6     3226.80     3167.08    103.12 o 
  -1 -10   6      290.66      334.51     18.77 o 
   0 -10   6     5399.48     5646.96    194.85 o 
   1 -10   6     4503.76     4764.66    226.28 o 
   2 -10   6      223.58      217.05     11.56 o 
   3 -10   6      627.71      611.92     17.40 o 
   4 -10   6      219.90      217.12     14.52 o 
   5 -10   6      369.56      340.21     27.65 o 
   6 -10   6      772.87      787.47     45.58 o 
   7 -10   6      229.42      264.83     27.65 o 
  -9  -9   6       82.48       89.77     18.96 o 
  -8  -9   6      479.53      487.15     33.44 o 
  -7  -9   6      878.72      886.80     29.20 o 
  -6  -9   6      964.96      947.43     44.37 o 
  -5  -9   6      880.52      882.84     40.63 o 
  -4  -9   6      977.95     1031.78     43.71 o 
  -3  -9   6     6763.67     7036.87    216.15 o 
  -2  -9   6     1302.24     1181.51     44.28 o 
  -1  -9   6     2247.66     2202.37     51.37 o 
   0  -9   6      248.03      247.69      9.27 o 
   1  -9   6     4037.03     4218.96    121.62 o 
   2  -9   6     1766.68     1764.39     43.86 o 
   3  -9   6     2093.25     2069.83     44.00 o 
   4  -9   6      990.56      987.88     32.08 o 
   5  -9   6      162.00      197.19     22.23 o 
   6  -9   6      233.37      245.49     25.97 o 
   7  -9   6      126.20      154.04     23.07 o 
  -9  -8   6      181.61      199.62     23.91 o 
  -8  -8   6      186.52      195.89     23.26 o 
  -7  -8   6      242.27      220.54     13.58 o 
  -6  -8   6      158.52      151.39     10.91 o 
  -5  -8   6     3481.73     3410.97     77.90 o 
  -4  -8   6     5991.94     5921.02    127.13 o 
  -3  -8   6      973.45      988.35     27.74 o 
  -2  -8   6      992.82      882.64     24.73 o 
  -1  -8   6     1063.10     1059.24     27.84 o 
   0  -8   6      743.22      688.85     23.22 o 
   1  -8   6     2027.60     2007.17     47.31 o 
   2  -8   6     5891.88     6054.65    128.81 o 
   3  -8   6      942.44      954.94     44.20 o 
   4  -8   6      739.77      712.22     27.84 o 
   5  -8   6     1652.77     1704.60     72.20 o 
   6  -8   6      248.01      257.64     25.97 o 
   7  -8   6       53.32       66.88     17.75 o 
 -10  -7   6      146.98      172.16     23.82 o 
  -9  -7   6       20.36       22.23     13.92 o 
  -8  -7   6     1970.71     1974.26     78.74 o 
  -7  -7   6     2110.59     1974.26     50.53 o 
  -6  -7   6       38.10       32.33      6.67 o 
  -5  -7   6      208.71      176.10     11.60 o 
  -4  -7   6       30.28       29.95      6.02 o 
  -3  -7   6      677.18      714.76     21.56 o 
  -2  -7   6     2081.07     1951.19     45.86 o 
  -1  -7   6     6947.82     6979.51    145.16 o 
   0  -7   6      220.35      214.86      8.40 o 
   1  -7   6     5508.64     5743.66    120.43 o 
   2  -7   6     4861.46     4983.32    107.88 o 
   3  -7   6      323.96      307.68     11.16 o 
   4  -7   6      148.63      138.44     16.35 o 
   5  -7   6      390.87      402.61     29.70 o 
   6  -7   6      119.32      117.98     19.52 o 
   7  -7   6      230.83      234.46     26.25 o 
 -10  -6   6      318.35      328.25     30.36 o 
  -9  -6   6      249.30      266.42     25.78 o 
  -8  -6   6      118.93      114.25     17.84 o 
  -7  -6   6      357.42      337.26     15.79 o 
  -6  -6   6      109.50       92.88      8.77 o 
  -5  -6   6     4985.06     5314.61    114.70 o 
  -4  -6   6     8485.79     8677.85    180.74 o 
  -3  -6   6      663.14      718.33     21.19 o 
  -2  -6   6     2602.61     2792.05     62.21 o 
  -1  -6   6     1881.43     2032.36     46.33 o 
   0  -6   6     2913.97     3120.73    166.50 o 
   1  -6   6     3159.85     3295.84     72.95 o 
   2  -6   6     3348.28     3360.63     74.04 o 
   3  -6   6      889.73      925.77     21.75 o 
   4  -6   6     1467.02     1500.78     55.02 o 
   5  -6   6     1227.40     1193.19     55.02 o 
   6  -6   6      453.50      456.70     32.97 o 
   7  -6   6       70.11       88.56     18.96 o 
 -10  -5   6      110.41      117.80     19.99 o 
  -9  -5   6       78.80       91.92     17.47 o 
  -8  -5   6      438.04      455.95     31.48 o 
  -7  -5   6      528.56      547.37     20.00 o 
  -6  -5   6     2320.23     2277.56     54.74 o 
  -5  -5   6     1614.79     1619.32     40.82 o 
  -4  -5   6     1090.64     1108.66     29.61 o 
  -3  -5   6     8040.81     8338.22    172.62 o 
  -2  -5   6     6913.31     7742.93    160.01 o 
  -1  -5   6    10265.85    11101.87    226.05 o 
   0  -5   6      844.14      923.81     19.04 o 
   1  -5   6     4038.77     4047.58     85.24 o 
   2  -5   6     1947.13     2021.35     45.17 o 
   3  -5   6     3808.89     3967.07     72.23 o 
   4  -5   6     1771.38     1753.26     46.35 o 
   5  -5   6      277.88      285.01     24.01 o 
   6  -5   6      464.23      475.10     33.16 o 
   7  -5   6      116.99      169.54     23.54 o 
   8  -5   6      106.95      114.34     21.86 o 
 -10  -4   6       26.25       28.02     14.48 o 
  -9  -4   6     1383.69     1354.97     61.46 o 
  -8  -4   6      405.18      367.58     26.81 o 
  -7  -4   6      463.70      467.15     18.05 o 
  -6  -4   6     2717.22     2781.31     64.64 o 
  -5  -4   6      963.93      939.12     26.62 o 
  -4  -4   6      842.89      825.74     23.42 o 
  -3  -4   6     2869.39     2746.84     61.18 o 
  -2  -4   6     6243.88     6705.64    138.99 o 
  -1  -4   6      664.41      701.02     18.61 o 
   0  -4   6    22178.97    22824.61    378.12 o 
   1  -4   6     7722.42     7781.08    162.48 o 
   2  -4   6       99.10       89.25      6.39 o 
   3  -4   6      818.64      827.45     19.65 o 
   4  -4   6       41.90       47.08     12.33 o 
   5  -4   6      218.02      204.39     20.74 o 
   6  -4   6      429.39      468.93     32.97 o 
   7  -4   6      311.17      297.43     27.84 o 
   8  -4   6        6.05       29.71     15.32 o 
 -10  -3   6       73.69       84.26     18.40 o 
  -9  -3   6      278.62      272.02     25.22 o 
  -8  -3   6      472.19      443.34     30.26 o 
  -7  -3   6      460.61      417.79     16.79 o 
  -6  -3   6     4339.79     4300.40     94.53 o 
  -5  -3   6     5137.68     5233.35    112.09 o 
  -4  -3   6     1546.12     1526.84     37.27 o 
  -3  -3   6     9181.01     9457.53    194.10 o 
  -2  -3   6     7625.72     8256.21    169.53 o 
  -1  -3   6      652.80      743.97     18.83 o 
   0  -3   6      249.42      253.53     22.24 o 
   1  -3   6     1693.87     1724.88     38.59 o 
   2  -3   6     1276.68     1287.52     30.31 o 
   3  -3   6     7479.27     7588.80    166.22 o 
   4  -3   6     1984.66     1946.71     75.57 o 
   5  -3   6       49.82       54.55     12.98 o 
   6  -3   6      447.49      432.97     31.10 o 
   7  -3   6      112.00      112.85     20.27 o 
   8  -3   6       45.27       32.88     15.32 o 
 -10  -2   6      275.92      284.73     27.18 o 
  -9  -2   6     1442.84     1407.65     62.58 o 
  -8  -2   6      947.51      946.78     45.68 o 
  -7  -2   6     1221.81     1212.90     52.03 o 
  -6  -2   6     1663.65     1661.63     41.47 o 
  -5  -2   6     4403.56     4492.25     96.96 o 
  -4  -2   6     3168.24     3243.02     71.27 o 
  -3  -2   6     1498.50     1426.71     34.28 o 
  -2  -2   6     5393.30     5472.19    114.05 o 
  -1  -2   6     1810.56     1882.16     41.57 o 
   0  -2   6     9055.24     9456.98    192.03 o 
   1  -2   6     3905.09     3844.28    131.89 o 
   2  -2   6     1162.56     1119.05     23.40 o 
   3  -2   6      760.45      742.74     17.97 o 
   4  -2   6      921.59      943.23     27.09 o 
   5  -2   6      462.14      437.74     29.05 o 
   6  -2   6      822.59      761.60     42.31 o 
   7  -2   6       65.74       64.92     16.25 o 
   8  -2   6       11.84       16.25     13.83 o 
 -10  -1   6      301.48      259.69     26.15 o 
  -9  -1   6      133.87      166.09     21.76 o 
  -8  -1   6     3419.94     3229.10    113.77 o 
  -7  -1   6     1664.24     1547.20     61.37 o 
  -6  -1   6      402.59      399.00     15.44 o 
  -5  -1   6     1641.92     1768.58     42.69 o 
  -4  -1   6      199.58      162.03      9.07 o 
  -3  -1   6     2245.07     2325.94     52.03 o 
  -2  -1   6     5654.70     5740.46    119.09 o 
  -1  -1   6     9678.75    10002.75    203.44 o 
   0  -1   6      698.78      706.11     27.37 o 
   1  -1   6     3773.71     3816.82    112.93 o 
   2  -1   6     1602.58     1511.64     29.20 o 
   3  -1   6     1421.00     1353.06     27.81 o 
   4  -1   6      436.09      425.03     16.13 o 
   5  -1   6      386.22      365.43     26.25 o 
   6  -1   6      242.70      234.18     23.17 o 
   7  -1   6       15.50       18.50     12.05 o 
   8  -1   6      214.80      226.43     25.69 o 
 -10   0   6      212.77      194.67     24.01 o 
  -9   0   6      159.84      142.92     19.90 o 
  -8   0   6      476.77      488.83     31.57 o 
  -7   0   6      368.70      353.19     25.50 o 
  -6   0   6       13.25       16.83      5.06 o 
  -5   0   6     7857.29     7896.96    164.21 o 
  -4   0   6    13016.72    13464.90    274.24 o 
  -3   0   6      150.97      165.29      8.29 o 
  -2   0   6     2526.45     2669.96     58.01 o 
  -1   0   6      843.05      772.90     29.52 o 
   0   0   6       43.33       37.18      6.16 o 
   1   0   6     2233.37     2271.67     70.80 o 
   2   0   6     3826.84     3849.37     68.62 o 
   3   0   6        2.32        4.40      3.01 o 
   4   0   6     1281.50     1268.20     33.63 o 
   5   0   6     2383.50     2255.51     86.59 o 
   6   0   6      263.30      258.94     23.63 o 
   7   0   6       71.38       75.85     17.19 o 
   8   0   6        3.39        9.72     12.42 o 
 -10   1   6      275.00      260.35     26.34 o 
  -9   1   6      137.39      142.18     20.92 o 
  -8   1   6     3443.95     3378.93    118.25 o 
  -7   1   6     1678.09     1670.22     65.48 o 
  -6   1   6      373.94      367.73     14.77 o 
  -5   1   6     1727.20     1801.18     43.15 o 
  -4   1   6      208.54      212.45     10.13 o 
  -3   1   6     2174.74     2319.41     51.93 o 
  -2   1   6     5321.13     5251.00    109.38 o 
  -1   1   6     9866.88     9938.85    202.23 o 
   0   1   6      750.79      771.87     29.42 o 
   1   1   6     3760.90     3692.31    109.85 o 
   2   1   6     1515.65     1443.88     40.03 o 
   3   1   6     1382.70     1413.82     36.24 o 
   4   1   6      392.90      421.52     16.25 o 
   5   1   6      357.17      331.62     24.85 o 
   6   1   6      226.46      236.42     22.79 o 
   7   1   6       17.75       24.29     12.52 o 
   8   1   6      220.21      178.60     23.82 o 
 -10   2   6      314.09      301.16     28.58 o 
  -9   2   6     1443.48     1412.51     63.05 o 
  -8   2   6      952.34      969.38     46.80 o 
  -7   2   6     1227.47     1224.11     52.21 o 
  -6   2   6     1689.04     1707.12     41.85 o 
  -5   2   6     4433.28     4680.38    100.60 o 
  -4   2   6     3007.30     3086.19     68.19 o 
  -3   2   6     1570.65     1569.72     36.99 o 
  -2   2   6     5830.56     5976.60    124.14 o 
  -1   2   6     1728.69     1749.25     39.14 o 
   0   2   6     8934.83     9256.89    263.60 o 
   1   2   6     3830.78     3764.52    111.53 o 
   2   2   6     1173.40     1161.65     46.80 o 
   3   2   6      792.21      798.75     23.58 o 
   4   2   6      891.66      925.46     27.08 o 
   5   2   6      459.36      437.83     28.21 o 
   6   2   6      800.75      764.12     42.03 o 
   7   2   6       66.78       73.24     16.53 o 
   8   2   6       11.91       14.48     12.33 o 
 -10   3   6       59.67       55.21     16.25 o 
  -9   3   6      275.44      212.79     24.57 o 
  -8   3   6      461.55      410.93     29.80 o 
  -7   3   6      454.20      456.60     28.21 o 
  -6   3   6     4240.76     4199.79     91.82 o 
  -5   3   6     5111.99     5467.43    116.29 o 
  -4   3   6     1550.76     1520.40     36.90 o 
  -3   3   6     8940.21     8979.93    184.48 o 
  -2   3   6     7128.58     7752.18    159.54 o 
  -1   3   6      744.63      812.23     20.67 o 
   0   3   6      223.59      217.84     14.57 o 
   1   3   6     1663.38     1670.22     40.73 o 
   2   3   6     1249.23     1251.76     25.47 o 
   3   3   6     7411.87     7677.18    161.60 o 
   4   3   6     2063.99     2199.47     53.43 o 
   5   3   6       46.37       29.99     10.56 o 
   6   3   6      442.67      431.48     29.89 o 
   7   3   6      114.50      117.24     18.87 o 
   8   3   6       46.38       40.64     15.32 o 
 -10   4   6       36.04       38.58     14.76 o 
  -9   4   6     1345.69     1341.24     60.90 o 
  -8   4   6      400.55      361.51     28.21 o 
  -7   4   6      434.16      426.53     27.65 o 
  -6   4   6     2799.95     2854.54     65.01 o 
  -5   4   6      983.07      955.09     26.34 o 
  -4   4   6      785.09      749.42     21.49 o 
  -3   4   6     3029.88     2913.57     64.26 o 
  -2   4   6     6563.30     6983.25    144.41 o 
  -1   4   6      659.33      694.81     18.80 o 
   0   4   6    22477.39    23078.98    639.38 o 
   1   4   6     7872.36     8082.75    167.48 o 
   2   4   6       86.53       84.19      4.96 o 
   3   4   6      813.36      823.94     24.64 o 
   4   4   6       45.00       51.26      7.02 o 
   5   4   6      208.69      232.59     21.30 o 
   6   4   6      430.53      427.93     30.45 o 
   7   4   6      313.00      311.44     27.74 o 
   8   4   6        5.91       30.83     14.01 o 
 -10   5   6      103.87       99.40     18.87 o 
  -9   5   6       79.06       77.44     17.09 o 
  -8   5   6      445.16      403.74     29.05 o 
  -7   5   6      603.11      563.28     32.04 o 
  -6   5   6     2246.22     2209.37     52.40 o 
  -5   5   6     1566.06     1577.00     39.04 o 
  -4   5   6     1051.00     1101.93     28.96 o 
  -3   5   6     8030.45     8356.81    172.52 o 
  -2   5   6     6523.47     7379.11    152.81 o 
  -1   5   6    10459.83    11149.60    227.26 o 
   0   5   6      877.46      963.41     36.15 o 
   1   5   6     3759.16     3871.28     85.94 o 
   2   5   6     1889.09     1918.07     37.57 o 
   3   5   6     3773.92     3931.81     87.99 o 
   4   5   6     1704.46     1728.60     44.46 o 
   5   5   6      285.42      264.78     13.89 o 
   6   5   6      477.03      430.45     29.80 o 
   7   5   6      115.10      144.98     20.83 o 
   8   5   6       99.81      123.21     20.74 o 
 -10   6   6      304.26      313.77     28.21 o 
  -9   6   6      240.35      213.17     24.10 o 
  -8   6   6      123.27      141.80     19.15 o 
  -7   6   6      327.96      313.12     23.35 o 
  -6   6   6       97.60      158.15     16.16 o 
  -5   6   6     4856.65     4865.70    109.57 o 
  -4   6   6     8557.06     8754.54    181.49 o 
  -3   6   6      669.49      692.46     20.34 o 
  -2   6   6     2584.46     2749.36     61.18 o 
  -1   6   6     1686.20     1790.44     41.85 o 
   0   6   6     2754.27     2853.51     64.36 o 
   1   6   6     3264.75     3412.10     60.76 o 
   2   6   6     3351.36     3426.95     73.98 o 
   3   6   6      879.14      930.35     27.42 o 
   4   6   6     1445.29     1416.62     38.86 o 
   5   6   6     1299.24     1327.14     37.18 o 
   6   6   6      466.15      456.14     30.73 o 
   7   6   6       65.37       50.16     15.51 o 
 -10   7   6      136.02      138.53     21.95 o 
  -9   7   6       19.99       27.18     13.83 o 
  -8   7   6     1971.84     1992.57     79.49 o 
  -7   7   6     2121.38     2123.53     80.70 o 
  -6   7   6       31.71       38.21     10.74 o 
  -5   7   6      243.92      223.74     11.24 o 
  -4   7   6       33.28       34.94      5.31 o 
  -3   7   6      692.59      696.29     20.53 o 
  -2   7   6     2055.03     1936.71     45.30 o 
  -1   7   6     7147.97     7067.04    147.30 o 
   0   7   6      215.56      212.66      9.51 o 
   1   7   6     5513.35     5692.62     99.79 o 
   2   7   6     4882.90     5155.21     95.00 o 
   3   7   6      314.84      266.88     12.91 o 
   4   7   6      152.11      156.33     11.35 o 
   5   7   6      364.39      386.21     17.50 o 
   6   7   6      124.90      103.60     17.00 o 
   7   7   6      219.79      270.62     25.41 o 
  -9   8   6      178.79      227.55     25.03 o 
  -8   8   6      178.37      175.99     21.67 o 
  -7   8   6      247.22      248.20     22.51 o 
  -6   8   6      175.51      199.43     18.59 o 
  -5   8   6     3437.74     3461.97     77.62 o 
  -4   8   6     5927.20     6213.29    131.80 o 
  -3   8   6      948.74      970.69     26.53 o 
  -2   8   6     1055.03      968.45     26.15 o 
  -1   8   6     1043.24     1009.74     26.90 o 
   0   8   6      769.27      722.30     20.19 o 
   1   8   6     2043.40     2046.00     48.48 o 
   2   8   6     5949.12     5978.12    196.95 o 
   3   8   6      945.28      939.87     27.65 o 
   4   8   6      717.64      724.91     24.23 o 
   5   8   6     1678.15     1628.28     44.09 o 
   6   8   6      261.11      217.28     21.95 o 
   7   8   6       48.26       56.61     16.16 o 
  -9   9   6       82.64       88.27     17.75 o 
  -8   9   6      493.17      487.90     33.25 o 
  -7   9   6      883.51      906.48     44.46 o 
  -6   9   6      986.03      958.36     43.90 o 
  -5   9   6      905.66      904.41     26.34 o 
  -4   9   6      985.02      947.06     28.96 o 
  -3   9   6     6837.88     7275.24    152.63 o 
  -2   9   6     1249.03     1095.11     29.33 o 
  -1   9   6     2201.55     2152.95     50.44 o 
   0   9   6      240.79      251.26     10.16 o 
   1   9   6     4010.27     4136.84     91.07 o 
   2   9   6     1814.26     1855.41     36.71 o 
   3   9   6     2175.17     2141.65     52.78 o 
   4   9   6      983.43      972.84     29.70 o 
   5   9   6      154.82      146.20     11.60 o 
   6   9   6      234.88      243.25     23.17 o 
   7   9   6      132.68      158.24     21.20 o 
  -9  10   6     1111.64     1209.72     59.22 o 
  -8  10   6      600.99      563.01     35.78 o 
  -7  10   6      551.23      512.56     32.32 o 
  -6  10   6     1217.93     1262.40     54.27 o 
  -5  10   6      616.31      617.51     20.55 o 
  -4  10   6       94.13       93.18      7.83 o 
  -3  10   6     1092.95     1129.39     30.64 o 
  -2  10   6     3346.14     3408.45     76.22 o 
  -1  10   6      300.49      277.08     12.09 o 
   0  10   6     5229.31     5416.43    161.32 o 
   1  10   6     4472.08     4344.02    135.07 o 
   2  10   6      222.38      243.01      9.73 o 
   3  10   6      598.83      590.04     21.04 o 
   4  10   6      221.79      236.15     13.81 o 
   5  10   6      362.95      360.19     17.66 o 
   6  10   6      767.22      791.86     43.15 o 
   7  10   6      242.35      254.83     25.13 o 
  -9  11   6       75.31       94.63     19.15 o 
  -8  11   6      201.98      218.68     23.35 o 
  -7  11   6      209.28      197.29     20.92 o 
  -6  11   6     2948.48     3106.93    109.38 o 
  -5  11   6     1422.57     1360.86     36.43 o 
  -4  11   6      716.45      687.55     22.18 o 
  -3  11   6     3305.29     3118.69     70.99 o 
  -2  11   6     1863.44     1952.97     47.73 o 
  -1  11   6      362.02      327.56     13.87 o 
   0  11   6      361.53      341.33     21.11 o 
   1  11   6      546.14      548.24     28.21 o 
   2  11   6      104.14      115.00     20.97 o 
   3  11   6     2157.95     2195.64     73.89 o 
   4  11   6     1401.45     1428.11     54.92 o 
   5  11   6       12.33       30.45     11.02 o 
  -9  12   6      389.96      394.67     32.13 o 
  -8  12   6      130.72      134.89     20.08 o 
  -7  12   6      303.31      321.71     26.99 o 
  -6  12   6      767.30      824.28     42.22 o 
  -5  12   6     1441.42     1386.17     37.55 o 
  -4  12   6      299.46      270.20     13.45 o 
  -3  12   6      574.54      592.23     20.32 o 
  -2  12   6     1233.86     1254.00     34.00 o 
  -1  12   6      321.90      314.47     13.98 o 
   0  12   6     5729.74     5732.99    171.40 o 
   1  12   6     1187.00     1147.33     45.49 o 
   2  12   6     1207.67     1192.15     32.03 o 
   3  12   6      217.57      202.14     18.87 o 
   4  12   6      324.17      319.66     22.79 o 
   5  12   6      425.10      423.35     26.90 o 
  -8  13   6     1149.14     1256.52     60.43 o 
  -7  13   6      966.64      969.01     48.85 o 
  -6  13   6      684.80      707.79     38.67 o 
  -5  13   6      524.35      540.23     20.22 o 
  -4  13   6      481.03      475.99     18.77 o 
  -3  13   6      955.63      941.92     28.21 o 
  -2  13   6      502.21      474.03     17.90 o 
  -1  13   6     3923.91     3925.74     88.18 o 
   0  13   6      282.75      265.86     19.43 o 
   1  13   6     1341.68     1300.79     50.91 o 
   2  13   6     1300.53     1313.22     66.46 o 
   3  13   6      533.63      475.57     27.56 o 
   4  13   6      271.55      258.38     21.02 o 
   5  13   6      102.31      121.53     16.72 o 
  -8  14   6       62.30       69.03     17.37 o 
  -7  14   6      349.81      340.49     29.14 o 
  -6  14   6        7.59       13.64     11.58 o 
  -5  14   6     2945.00     2824.18    101.35 o 
  -4  14   6     2628.02     2499.96     60.62 o 
  -3  14   6      681.10      647.41     22.50 o 
  -2  14   6      375.77      359.02     15.75 o 
  -1  14   6      195.17      204.56     12.25 o 
   0  14   6      108.34      131.53     14.85 o 
   1  14   6      378.33      355.90     24.01 o 
   2  14   6     1536.63     1550.02     50.35 o 
   3  14   6      159.65      160.20     17.37 o 
   4  14   6      727.82      697.33     35.68 o 
   5  14   6      694.05      773.46     39.42 o 
  -8  15   6      728.19      709.19     43.62 o 
  -7  15   6      759.95      771.97     44.00 o 
  -6  15   6      137.46      124.62     18.31 o 
  -5  15   6       90.67       93.51     16.35 o 
  -4  15   6      123.38      129.45     10.71 o 
  -3  15   6      211.45      196.31     12.31 o 
  -2  15   6      332.37      322.81     15.75 o 
  -1  15   6      492.07      457.59     18.49 o 
   0  15   6       34.34       23.17      8.97 o 
   1  15   6     1492.54     1549.91     58.57 o 
   2  15   6     1093.45     1085.35     81.78 o 
   3  15   6      440.26      440.73     28.02 o 
   4  15   6      124.64      136.20     17.56 o 
   5  15   6       37.99       65.86     14.01 o 
  -7  16   6      262.24      282.48     26.99 o 
  -6  16   6      320.10      297.80     25.87 o 
  -5  16   6      629.14      652.02     37.27 o 
  -4  16   6     1932.28     1896.46     49.69 o 
  -3  16   6      422.52      404.21     18.16 o 
  -2  16   6     1360.67     1318.73     37.46 o 
  -1  16   6      107.90      123.34     10.78 o 
   0  16   6     2512.96     2421.22     83.88 o 
   1  16   6     1957.78     1900.85     70.52 o 
   2  16   6      404.94      402.61     27.09 o 
   3  16   6      231.25      217.00     21.30 o 
   4  16   6      139.87      136.38     18.31 o 
   5  16   6      197.55      190.93     20.55 o 
  -7  17   6      150.80      160.95     22.60 o 
  -6  17   6      774.10      778.04     43.53 o 
  -5  17   6      294.44      307.05     25.97 o 
  -4  17   6      519.51      524.94     21.62 o 
  -3  17   6     2054.93     2030.68     52.96 o 
  -2  17   6      605.39      611.00     23.31 o 
  -1  17   6       38.65       34.64      7.85 o 
   0  17   6      128.33      105.37     15.23 o 
   1  17   6      978.04      902.84     43.15 o 
   2  17   6       23.04       33.35     11.86 o 
   3  17   6     1583.67     1553.28     63.52 o 
   4  17   6      500.15      494.81     31.76 o 
   5  17   6        3.86        0.47     11.30 o 
  -6  18   6      483.56      476.69     33.63 o 
  -5  18   6       71.13       87.71     17.28 o 
  -4  18   6       59.95       52.99      8.85 o 
  -3  18   6      477.49      490.21     20.99 o 
  -2  18   6      762.48      746.82     26.94 o 
  -1  18   6      128.18      128.82     17.09 o 
   0  18   6     3008.00     2968.78    101.53 o 
   1  18   6     1828.59     1781.19     69.31 o 
   2  18   6      242.17      225.87     22.23 o 
   3  18   6      121.77      131.06     18.31 o 
   4  18   6        6.19        4.95     10.28 o 
  -6  19   6      557.20      546.18     37.55 o 
  -5  19   6      470.91      468.56     32.97 o 
  -4  19   6       41.25       28.65      8.03 o 
  -3  19   6     1062.44     1072.69     34.37 o 
  -2  19   6      471.91      472.56     21.35 o 
  -1  19   6      576.81      522.64     31.48 o 
   0  19   6      163.24      196.35     20.27 o 
   1  19   6      315.69      289.96     24.66 o 
   2  19   6      520.70      560.47     34.56 o 
   3  19   6      743.40      727.60     40.54 o 
   4  19   6      258.05      241.37     24.29 o 
  -5  20   6      455.87      500.60     35.40 o 
  -4  20   6      649.56      624.82     25.03 o 
  -3  20   6       41.03       59.76      9.68 o 
  -2  20   6      297.33      270.65     16.26 o 
  -1  20   6      127.28      118.82     16.63 o 
   0  20   6      990.54      975.36     46.70 o 
   1  20   6      165.71      181.78     20.46 o 
   2  20   6      474.48      490.79     32.23 o 
   3  20   6       73.81       69.69     16.35 o 
  -4  21   6       12.25       15.60     12.14 o 
  -3  21   6       26.75       21.65      8.07 o 
  -2  21   6      409.36      388.85     19.97 o 
  -1  21   6     1363.81     1422.32     60.25 o 
   0  21   6       81.94       92.29     16.25 o 
   1  21   6      533.10      558.14     34.84 o 
   2  21   6      518.92      507.79     33.81 o 
  -3  22   6       25.02       26.83      8.58 o 
  -2  22   6      244.00      245.02     16.81 o 
  -1  22   6      100.89      110.23     17.19 o 
   0  22   6       69.31       60.35     15.23 o 
   1  22   6      132.11      136.57     19.52 o 
  -1 -22   7       63.11       88.56     18.87 o 
  -4 -21   7       16.50       25.41     14.67 o 
  -3 -21   7      817.25      824.56     45.77 o 
  -2 -21   7      787.88      815.78     44.84 o 
  -1 -21   7        2.45        7.01     11.58 o 
   0 -21   7      284.86      307.33     27.46 o 
   1 -21   7       91.27       96.13     18.31 o 
  -5 -20   7      334.50      387.10     32.41 o 
  -4 -20   7      187.37      216.53     23.63 o 
  -3 -20   7      147.17      163.75     20.64 o 
  -2 -20   7       62.61       66.79     16.16 o 
  -1 -20   7      441.70      468.47     33.16 o 
   0 -20   7      355.30      347.21     28.12 o 
   1 -20   7      550.68      626.77     62.49 o 
   2 -20   7       32.47       37.74     13.36 o 
  -5 -19   7      219.97      210.18     24.85 o 
  -4 -19   7      529.94      547.49     36.15 o 
  -3 -19   7      248.11      247.64     24.10 o 
  -2 -19   7      358.29      339.09     27.18 o 
  -1 -19   7      322.27      335.57     18.95 o 
   0 -19   7      456.42      517.04     33.53 o 
   1 -19   7      168.49      211.33     32.74 o 
   2 -19   7     1072.10      981.15     49.51 o 
   3 -19   7      287.01      283.51     26.34 o 
  -6 -18   7        9.30       12.52     14.76 o 
  -5 -18   7      151.80      159.36     21.30 o 
  -4 -18   7      946.97      960.79     48.76 o 
  -3 -18   7      374.89      364.78     26.99 o 
  -2 -18   7      848.03      849.87     42.97 o 
  -1 -18   7     2106.64     2081.74     57.36 o 
   0 -18   7      469.01      470.99     32.04 o 
   1 -18   7       88.37       92.59     11.71 o 
   2 -18   7       75.91       88.84     16.25 o 
   3 -18   7      191.17      208.79     16.63 o 
  -7 -17   7     1081.43     1152.09     59.87 o 
  -6 -17   7      202.82      197.10     24.29 o 
  -5 -17   7      455.45      495.18     34.47 o 
  -4 -17   7      734.32      760.10     41.66 o 
  -3 -17   7      331.66      310.69     25.22 o 
  -2 -17   7      344.94      314.52     25.03 o 
  -1 -17   7      610.16      575.71     33.07 o 
   0 -17   7      941.14      934.04     46.14 o 
   1 -17   7       17.17       20.96      9.53 o 
   2 -17   7     1890.41     2075.17    203.26 o 
   3 -17   7      764.03      788.62     30.21 o 
   4 -17   7       89.57       85.57     18.12 o 
  -7 -16   7       82.55       87.99     19.43 o 
  -6 -16   7      780.39      738.25     43.34 o 
  -5 -16   7      414.14      395.32     29.52 o 
  -4 -16   7      640.38      620.36     36.15 o 
  -3 -16   7      178.91      184.30     19.24 o 
  -2 -16   7      739.47      731.71     37.36 o 
  -1 -16   7     1783.41     1695.07     65.67 o 
   0 -16   7      225.74      217.00     19.62 o 
   1 -16   7       71.66       67.74      9.61 o 
   2 -16   7      191.99      210.95     14.63 o 
   3 -16   7      946.94      965.73     51.81 o 
   4 -16   7       92.29      100.61     18.49 o 
  -8 -15   7      385.41      341.89     31.48 o 
  -7 -15   7      306.21      325.08     29.70 o 
  -6 -15   7       88.54       93.70     18.40 o 
  -5 -15   7      310.46      300.79     26.43 o 
  -4 -15   7      123.27      103.13     15.69 o 
  -3 -15   7     2195.91     2149.22     80.05 o 
  -2 -15   7     2213.21     2143.80     78.37 o 
  -1 -15   7       18.25       24.85      9.72 o 
   0 -15   7      305.86      338.85     16.79 o 
   1 -15   7      124.27      116.60     10.70 o 
   2 -15   7      562.10      595.45     32.37 o 
   3 -15   7      775.73      813.61     29.67 o 
   4 -15   7      436.15      489.20     34.65 o 
   5 -15   7       36.18       65.76     18.03 o 
  -8 -14   7      518.09      522.18     37.55 o 
  -7 -14   7       91.45      130.69     21.30 o 
  -6 -14   7     2558.70     2335.75     89.86 o 
  -5 -14   7     1056.30     1080.26     50.72 o 
  -4 -14   7       75.69       63.80     13.55 o 
  -3 -14   7      263.83      286.87     22.23 o 
  -2 -14   7      807.40      761.13     36.06 o 
  -1 -14   7      433.52      408.59     24.19 o 
   0 -14   7       90.37       82.82      9.11 o 
   1 -14   7      852.33      872.99     28.17 o 
   2 -14   7       98.27       95.81      9.58 o 
   3 -14   7     1219.26     1238.81     38.94 o 
   4 -14   7      629.02      646.32     39.60 o 
   5 -14   7       21.78       14.48     13.83 o 
  -8 -13   7      532.25      557.23     25.03 o 
  -7 -13   7      654.88      596.91     37.74 o 
  -6 -13   7       42.86       49.04     15.13 o 
  -5 -13   7      822.17      774.49     40.82 o 
  -4 -13   7      505.42      458.75     28.96 o 
  -3 -13   7     3576.86     3449.64    115.92 o 
  -2 -13   7     1907.86     2006.49     72.30 o 
  -1 -13   7      735.08      790.02     25.58 o 
   0 -13   7     1190.42     1239.61     74.40 o 
   1 -13   7      214.31      228.99     13.14 o 
   2 -13   7      658.80      689.42     23.51 o 
   3 -13   7      230.69      219.70     21.58 o 
   4 -13   7      637.88      656.88     38.95 o 
   5 -13   7       25.55       23.82     13.17 o 
   6 -13   7      207.18      233.15     27.65 o 
  -8 -12   7      356.83      355.42     19.59 o 
  -7 -12   7      248.47      265.67     16.96 o 
  -6 -12   7     1502.53     1458.84     62.77 o 
  -5 -12   7      775.45      703.21     37.64 o 
  -4 -12   7     2393.50     2435.60     87.62 o 
  -3 -12   7      642.13      609.24     31.29 o 
  -2 -12   7     1814.49     1857.88     47.36 o 
  -1 -12   7     4087.75     4326.08     96.02 o 
   0 -12   7     1194.95     1216.90     41.61 o 
   1 -12   7     1381.72     1478.76     39.45 o 
   2 -12   7      346.31      346.18     15.85 o 
   4 -12   7      269.90      289.12     25.22 o 
   5 -12   7      449.46      484.53     35.21 o 
   6 -12   7      189.71      204.95     25.78 o 
  -9 -11   7       50.48       69.13     18.96 o 
  -8 -11   7      278.78      307.18     17.79 o 
  -7 -11   7     2171.26     2064.12     54.83 o 
  -6 -11   7      311.98      290.61     16.44 o 
  -5 -11   7     1433.85     1376.46     56.70 o 
  -4 -11   7     2087.14     2058.70     75.75 o 
  -3 -11   7      204.07      196.28     12.15 o 
  -2 -11   7       72.53       77.40      7.87 o 
  -1 -11   7      690.57      730.96     31.85 o 
   0 -11   7     1037.80     1087.92     31.99 o 
   1 -11   7      968.45     1003.53     43.71 o 
   2 -11   7     3829.44     3881.04     87.55 o 
   3 -11   7     1221.27     1166.57     53.15 o 
   4 -11   7      160.67      158.71     20.27 o 
   5 -11   7      192.04      230.73     24.57 o 
   6 -11   7       18.80       23.17     14.39 o 
  -9 -10   7      205.38      191.31     24.85 o 
  -8 -10   7      106.74      108.44     11.85 o 
  -7 -10   7      429.58      410.20     19.28 o 
  -6 -10   7       37.40       37.30      8.06 o 
  -5 -10   7      878.24      872.10     28.16 o 
  -4 -10   7     3366.48     3148.40     80.05 o 
  -3 -10   7      598.29      616.71     29.61 o 
  -2 -10   7      991.72     1055.23     29.80 o 
  -1 -10   7     4264.41     4586.69    100.04 o 
   0 -10   7      668.79      689.20     42.90 o 
   1 -10   7        5.27        6.66     12.61 o 
   2 -10   7      220.38      205.09     18.87 o 
   3 -10   7      513.74      534.69     32.41 o 
   4 -10   7      260.20      289.68     24.66 o 
   5 -10   7     1187.34     1272.31     60.81 o 
   6 -10   7      334.82      370.19     32.41 o 
  -9  -9   7      293.01      293.60     28.86 o 
  -8  -9   7      299.65      296.77     27.46 o 
  -7  -9   7     1005.58      974.43     31.29 o 
  -6  -9   7      602.13      565.82     21.70 o 
  -5  -9   7      797.28      815.06     26.17 o 
  -4  -9   7     1175.03     1170.58     47.26 o 
  -3  -9   7     3767.20     3926.48     87.71 o 
  -2  -9   7     2943.88     3134.01    101.07 o 
  -1  -9   7     1060.28     1045.14     28.30 o 
   0  -9   7      917.91      883.55     21.01 o 
   1  -9   7     1069.19     1008.61     28.25 o 
   2  -9   7     2377.85     2489.32     62.35 o 
   3  -9   7      974.67      972.65     29.14 o 
   4  -9   7      501.14      464.17     31.48 o 
   5  -9   7       58.85       56.61     16.07 o 
   6  -9   7      208.75      220.45     25.59 o 
  -9  -8   7      363.84      323.68     28.68 o 
  -8  -8   7      412.23      414.20     30.26 o 
  -7  -8   7      135.32      138.55     11.94 o 
  -6  -8   7     1975.54     1978.00     50.63 o 
  -5  -8   7     1122.60     1108.84     31.95 o 
  -4  -8   7     1032.71     1064.29     30.26 o 
  -3  -8   7      717.35      711.10     22.43 o 
  -2  -8   7      513.42      548.30     18.27 o 
  -1  -8   7     2046.64     2154.17     50.16 o 
   0  -8   7      921.85      871.39     35.56 o 
   1  -8   7     3777.73     3805.02     83.78 o 
   2  -8   7      241.22      253.56     12.08 o 
   3  -8   7     2722.75     2820.54     66.60 o 
   4  -8   7      736.52      773.84     41.38 o 
   5  -8   7      280.28      292.85     26.34 o 
   6  -8   7       58.49       59.41     16.81 o 
   7  -8   7       67.79       82.39     19.80 o 
  -9  -7   7      662.11      673.97     41.29 o 
  -8  -7   7      625.48      617.56     37.55 o 
  -7  -7   7      103.19       90.47      9.63 o 
  -6  -7   7        9.89        8.87      6.08 o 
  -5  -7   7      395.98      363.13     16.39 o 
  -4  -7   7      114.16       99.88      8.33 o 
  -3  -7   7     7335.89     7135.32    150.29 o 
  -2  -7   7     8076.42     8924.54    185.04 o 
  -1  -7   7       14.29       10.61      3.68 o 
   0  -7   7     1883.26     1848.86     55.20 o 
   1  -7   7      328.72      318.52     43.29 o 
   2  -7   7      155.01      156.77     10.51 o 
   3  -7   7      868.95      863.31     26.58 o 
   4  -7   7     1233.43     1178.06     54.08 o 
   5  -7   7      173.02      169.45     21.11 o 
   6  -7   7      885.05      921.15     50.72 o 
   7  -7   7      537.63      533.95     39.14 o 
 -10  -6   7       86.84       88.18     18.68 o 
  -9  -6   7      402.39      359.92     28.96 o 
  -8  -6   7      997.27      915.54     46.24 o 
  -7  -6   7      239.61      253.50     14.18 o 
  -6  -6   7     2336.77     2292.04     55.76 o 
  -5  -6   7     3040.03     3020.90     69.50 o 
  -4  -6   7      445.59      402.98     15.71 o 
  -3  -6   7      451.62      474.40     16.74 o 
  -2  -6   7     1039.22     1119.58     29.05 o 
  -1  -6   7     2928.62     3101.51     67.91 o 
   0  -6   7     3525.91     3522.62     75.99 o 
   1  -6   7     6207.58     6178.05    130.31 o 
   2  -6   7       72.62       90.42     10.74 o 
   3  -6   7     2596.10     2563.67     61.00 o 
   4  -6   7     1476.29     1573.55     66.41 o 
   5  -6   7      331.68      346.93     27.93 o 
   6  -6   7      152.18      126.76     21.02 o 
   7  -6   7       85.42       85.10     19.34 o 
 -10  -5   7      122.94      145.91     21.95 o 
  -9  -5   7      279.76      266.98     26.15 o 
  -8  -5   7      660.41      656.60     37.18 o 
  -7  -5   7     1871.83     1800.34     46.61 o 
  -6  -5   7       18.16       20.09      6.06 o 
  -5  -5   7     1263.77     1302.20     34.65 o 
  -4  -5   7     2779.50     2873.59     65.39 o 
  -3  -5   7     4604.38     4929.22    105.36 o 
  -2  -5   7     2664.90     2775.89     61.65 o 
  -1  -5   7     1318.85     1349.65     32.41 o 
   0  -5   7     6679.46     6909.36    144.70 o 
   1  -5   7      485.86      477.90     23.17 o 
   2  -5   7     5556.78     5824.15    169.25 o 
   3  -5   7     1525.36     1472.57     38.86 o 
   4  -5   7      444.56      461.74     29.98 o 
   5  -5   7      398.76      381.87     28.86 o 
   6  -5   7      337.04      352.35     29.89 o 
   7  -5   7      300.41      342.92     31.85 o 
 -10  -4   7      469.68      474.82     34.37 o 
  -9  -4   7      314.00      302.94     27.18 o 
  -8  -4   7      158.42      150.58     18.68 o 
  -7  -4   7      187.17      176.14     12.12 o 
  -6  -4   7       93.98       94.62      8.69 o 
  -5  -4   7     1146.98     1213.18     32.60 o 
  -4  -4   7     5952.07     6127.45    129.65 o 
  -3  -4   7     1526.10     1524.41     37.18 o 
  -2  -4   7     3612.82     3723.14     80.14 o 
  -1  -4   7    10531.26    10866.02    221.47 o 
   0  -4   7     6326.64     6805.54    140.21 o 
   1  -4   7     1062.93     1058.12     33.39 o 
   2  -4   7      166.17      145.16     13.64 o 
   3  -4   7      496.21      478.48     17.84 o 
   4  -4   7      790.59      763.09     39.70 o 
   5  -4   7     1866.23     1842.65     76.13 o 
   6  -4   7      467.18      453.71     33.25 o 
   7  -4   7       30.00       55.86     16.81 o 
 -10  -3   7       87.04       75.76     17.84 o 
  -9  -3   7      242.84      202.52     22.14 o 
  -8  -3   7      492.47      463.61     30.26 o 
  -7  -3   7     2259.67     2140.62     52.59 o 
  -6  -3   7      842.92      833.59     25.56 o 
  -5  -3   7      876.44      880.12     25.76 o 
  -4  -3   7     4261.71     4476.94     96.68 o 
  -3  -3   7     1235.16     1272.59     31.76 o 
  -2  -3   7       48.48       49.23      4.78 o 
  -1  -3   7     2429.42     2452.79     53.62 o 
   0  -3   7     4759.91     4875.62    125.45 o 
   1  -3   7     2314.58     2284.66     72.39 o 
   2  -3   7     7060.33     6838.00    196.72 o 
   3  -3   7     1691.49     1652.19     42.03 o 
   4  -3   7       56.59       90.61     15.13 o 
   5  -3   7      112.59      131.06     18.49 o 
   6  -3   7       85.75       76.23     17.47 o 
   7  -3   7      113.33      117.05     20.36 o 
 -10  -2   7      642.47      696.11     42.97 o 
  -9  -2   7      514.02      487.34     32.97 o 
  -8  -2   7      920.25      891.07     44.37 o 
  -7  -2   7      641.55      674.96     22.74 o 
  -6  -2   7     3902.30     3939.75     87.71 o 
  -5  -2   7     1954.35     2002.85     48.10 o 
  -4  -2   7     2765.70     2861.54     64.26 o 
  -3  -2   7      597.50      609.56     18.27 o 
  -2  -2   7     1579.44     1678.07     38.67 o 
  -1  -2   7     4617.49     4842.63    101.16 o 
   0  -2   7     2896.98     2945.08     61.84 o 
   1  -2   7     1364.82     1308.45     45.30 o 
   2  -2   7       91.96       72.03      7.02 o 
   3  -2   7     1405.76     1409.71     37.08 o 
   4  -2   7      471.55      472.58     29.61 o 
   5  -2   7     1541.08     1581.58     67.81 o 
   6  -2   7      229.71      245.77     24.29 o 
   7  -2   7       89.18       78.00     17.94 o 
 -10  -1   7       93.68      101.17     19.99 o 
  -9  -1   7      635.79      567.02     36.52 o 
  -8  -1   7      575.51      551.32     33.91 o 
  -7  -1   7      318.41      316.61     14.79 o 
  -6  -1   7      954.10      937.63     27.56 o 
  -5  -1   7     1416.71     1414.01     36.15 o 
  -4  -1   7      768.03      814.00     23.02 o 
  -3  -1   7    10517.85    11143.63    227.82 o 
  -2  -1   7     7023.16     7216.96    148.99 o 
  -1  -1   7     1073.34     1066.44     25.31 o 
   0  -1   7     3741.86     3637.39    109.29 o 
   1  -1   7     1935.83     2015.55     65.01 o 
   2  -1   7     1144.53     1052.61     29.24 o 
   3  -1   7      550.49      533.61     18.93 o 
   4  -1   7     1098.32     1128.74     31.95 o 
   5  -1   7       71.18       80.80     15.69 o 
   6  -1   7      589.89      534.13     35.21 o 
   7  -1   7      560.38      602.05     39.79 o 
 -10   0   7      109.60      109.11     20.46 o 
  -9   0   7      620.18      606.53     36.99 o 
  -8   0   7     1234.81     1172.92     53.06 o 
  -7   0   7      583.41      631.94     34.28 o 
  -6   0   7    11135.14    11707.34    240.99 o 
  -5   0   7     8071.48     8585.66    178.97 o 
  -4   0   7       41.61       57.54      5.98 o 
  -3   0   7     1134.96     1142.28     29.05 o 
  -2   0   7        4.15       -1.53      2.92 o 
  -1   0   7      165.02      164.52      6.16 o 
   0   0   7     5817.15     5897.20    171.12 o 
   1   0   7     7684.89     7765.07    222.12 o 
   2   0   7        1.41        1.25      3.99 o 
   3   0   7     3891.59     4083.78     91.73 o 
   4   0   7      875.33      886.06     26.92 o 
   5   0   7       98.83      104.53     16.63 o 
   6   0   7       19.08       10.74     11.96 o 
   7   0   7       19.97       32.51     14.20 o 
 -10   1   7       96.87      104.35     19.90 o 
  -9   1   7      661.09      642.96     38.48 o 
  -8   1   7      653.65      687.80     38.48 o 
  -7   1   7      281.72      294.91     22.70 o 
  -6   1   7      955.51      906.15     26.96 o 
  -5   1   7     1385.91     1420.17     36.43 o 
  -4   1   7      843.89      877.85     24.32 o 
  -3   1   7    10662.36    11158.76    228.10 o 
  -2   1   7     7052.06     7073.76    146.18 o 
  -1   1   7     1156.67     1178.43     27.56 o 
   0   1   7     3740.46     3655.13    110.13 o 
   1   1   7     1784.38     1791.84     59.22 o 
   2   1   7     1141.57     1115.57     30.54 o 
   3   1   7      558.70      545.99     19.23 o 
   4   1   7     1099.08     1132.10     32.13 o 
   5   1   7       64.55       69.03     14.57 o 
   6   1   7      576.85      493.69     33.25 o 
   7   1   7      540.60      515.92     35.87 o 
 -10   2   7      640.98      644.64     40.35 o 
  -9   2   7      511.40      476.69     32.79 o 
  -8   2   7      808.62      856.97     43.81 o 
  -7   2   7      628.62      631.57     33.91 o 
  -6   2   7     3917.67     4006.35     88.92 o 
  -5   2   7     1908.48     1944.37     46.89 o 
  -4   2   7     2625.23     2635.03     59.59 o 
  -3   2   7      572.48      540.82     16.77 o 
  -2   2   7     1623.26     1693.67     39.32 o 
  -1   2   7     4647.19     4742.12     99.39 o 
   0   2   7     2672.45     2689.11     87.43 o 
   1   2   7     1323.87     1307.71     46.33 o 
   2   2   7       79.72       84.35      7.63 o 
   3   2   7     1354.91     1381.78     36.90 o 
   4   2   7      505.72      524.41     19.40 o 
   5   2   7     1504.58     1548.33     65.85 o 
   6   2   7      218.41      234.00     24.19 o 
   7   2   7       99.52      112.66     19.90 o 
 -10   3   7       92.20       97.53     18.77 o 
  -9   3   7      254.50      236.42     24.66 o 
  -8   3   7      602.25      598.41     35.21 o 
  -7   3   7     2298.21     2188.26     80.89 o 
  -6   3   7      840.20      809.92     24.70 o 
  -5   3   7      892.50      909.58     26.05 o 
  -4   3   7     4244.51     4497.48     96.77 o 
  -3   3   7     1285.48     1322.47     32.79 o 
  -2   3   7       37.39       31.08      3.99 o 
  -1   3   7     2431.86     2336.69     51.75 o 
   0   3   7     5047.64     5107.06    149.17 o 
   1   3   7     2247.30     2214.88     52.50 o 
   2   3   7     7074.04     7212.19    154.03 o 
   3   3   7     1776.76     1853.11     46.70 o 
   4   3   7       66.13       73.98      8.19 o 
   5   3   7      111.28      163.47     19.34 o 
   6   3   7       84.88      100.70     17.93 o 
   7   3   7      103.25      111.44     19.24 o 
 -10   4   7      468.32      480.42     34.37 o 
  -9   4   7      333.61      307.14     26.43 o 
  -8   4   7      132.43      163.57     20.18 o 
  -7   4   7      184.23      177.48     18.31 o 
  -6   4   7      110.03      106.79      8.82 o 
  -5   4   7     1101.08     1186.00     31.67 o 
  -4   4   7     5889.23     6153.98    130.02 o 
  -3   4   7     1541.07     1561.40     37.83 o 
  -2   4   7     3582.33     3758.16     80.98 o 
  -1   4   7    10699.42    10696.95    218.57 o 
   0   4   7     6063.40     6602.61    194.01 o 
   1   4   7     1080.95     1063.45     28.96 o 
   2   4   7      176.99      189.81     11.23 o 
   3   4   7      485.12      481.49     18.43 o 
   4   4   7      783.94      785.06     25.30 o 
   5   4   7     1835.65     1743.45     71.08 o 
   6   4   7      475.86      447.92     32.04 o 
   7   4   7       29.29       28.30     12.98 o 
 -10   5   7      125.18      138.72     21.67 o 
  -9   5   7      263.85      281.18     26.34 o 
  -8   5   7      643.64      698.07     38.95 o 
  -7   5   7     1886.97     1806.88     70.15 o 
  -6   5   7       37.54       37.96      6.48 o 
  -5   5   7     1189.45     1202.44     32.32 o 
  -4   5   7     2830.18     2864.16     64.73 o 
  -3   5   7     4467.54     4709.24    100.79 o 
  -2   5   7     2810.83     2892.55     64.17 o 
  -1   5   7     1321.45     1328.16     32.32 o 
   0   5   7     6805.45     7118.97    202.97 o 
   1   5   7      371.80      349.96     14.33 o 
   2   5   7     5509.89     6061.50    131.42 o 
   3   5   7     1543.37     1390.65     37.27 o 
   4   5   7      442.63      443.98     18.00 o 
   5   5   7      416.53      435.96     29.24 o 
   6   5   7      335.19      372.15     29.33 o 
   7   5   7      296.81      288.84     27.46 o 
 -10   6   7       94.92      106.40     19.99 o 
  -9   6   7      416.64      416.07     30.92 o 
  -8   6   7      954.96      985.54     48.39 o 
  -7   6   7      265.26      227.46     20.55 o 
  -6   6   7     2310.10     2333.79     55.95 o 
  -5   6   7     3111.38     2941.97     67.07 o 
  -4   6   7      466.24      462.73     16.37 o 
  -3   6   7      437.65      461.72     15.92 o 
  -2   6   7      999.85     1066.81     27.84 o 
  -1   6   7     2895.45     3123.74     68.93 o 
   0   6   7     3435.73     3346.05    105.74 o 
   1   6   7     6267.56     6299.13    134.60 o 
   2   6   7       76.80       63.79      7.09 o 
   3   6   7     2545.81     2427.76     58.66 o 
   4   6   7     1488.66     1567.57     42.13 o 
   5   6   7      335.28      316.39     25.31 o 
   6   6   7      154.18      165.06     20.64 o 
   7   6   7       85.86       85.10     18.03 o 
 -10   7   7      138.41      155.91     22.79 o 
  -9   7   7      682.31      754.22     43.62 o 
  -8   7   7      627.78      634.65     37.83 o 
  -7   7   7      106.04       99.02     16.07 o 
  -6   7   7        8.68        1.64      4.84 o 
  -5   7   7      329.40      316.59     14.18 o 
  -4   7   7      110.94      100.98      7.98 o 
  -3   7   7     7404.71     7615.62    159.26 o 
  -2   7   7     8063.29     8415.56    174.77 o 
  -1   7   7       14.27       32.81      5.35 o 
   0   7   7     1871.09     1794.36     43.43 o 
   1   7   7      287.96      287.37     12.96 o 
   2   7   7      153.04      145.43     10.07 o 
   3   7   7      914.63      895.15     27.70 o 
   4   7   7     1212.32     1195.43     34.65 o 
   5   7   7      168.01      181.39     13.40 o 
   6   7   7      881.11      890.79     47.08 o 
   7   7   7      528.84      540.20     36.71 o 
  -9   8   7      354.51      350.86     28.86 o 
  -8   8   7      407.36      403.83     29.89 o 
  -7   8   7      136.95      153.01     18.03 o 
  -6   8   7     1966.69     1939.70     72.95 o 
  -5   8   7     1119.95     1109.22     31.01 o 
  -4   8   7      975.25      999.28     28.12 o 
  -3   8   7      694.15      692.99     21.50 o 
  -2   8   7      522.54      545.44     17.92 o 
  -1   8   7     2029.22     1906.08     45.21 o 
   0   8   7      922.67      880.24     24.50 o 
   1   8   7     3878.90     3793.57     84.72 o 
   2   8   7      251.76      278.21     13.48 o 
   3   8   7     2630.50     2772.62     66.32 o 
   4   8   7      747.85      756.77     25.67 o 
   5   8   7      293.78      309.39     16.46 o 
   6   8   7       64.35       78.84     16.72 o 
   7   8   7       71.03       89.96     18.40 o 
  -9   9   7      308.41      340.68     29.61 o 
  -8   9   7      312.45      336.66     26.99 o 
  -7   9   7      971.94      973.68     46.61 o 
  -6   9   7      573.82      589.16     32.88 o 
  -5   9   7      835.66      835.38     25.55 o 
  -4   9   7     1233.39     1199.17     32.69 o 
  -3   9   7     3835.95     3978.98     87.99 o 
  -2   9   7     2910.98     3001.28     68.19 o 
  -1   9   7     1072.58     1046.45     28.49 o 
   0   9   7      943.54      897.24     37.18 o 
   1   9   7     1077.74     1065.22     29.33 o 
   2   9   7     2351.04     2408.80     58.29 o 
   3   9   7      927.43      937.16     28.77 o 
   4   9   7      467.07      448.33     18.95 o 
   5   9   7       68.05       90.59     10.44 o 
   6   9   7      208.70      206.44     22.79 o 
  -9  10   7      195.58      179.07     23.07 o 
  -8  10   7      119.74      115.27     18.77 o 
  -7  10   7      422.15      409.43     28.96 o 
  -6  10   7       40.08       46.43     12.42 o 
  -5  10   7      798.69      797.76     25.26 o 
  -4  10   7     3422.56     3329.80     75.94 o 
  -3  10   7      610.94      629.60     20.80 o 
  -2  10   7      926.54      980.22     27.84 o 
  -1  10   7     4220.54     4262.94     93.59 o 
   0  10   7      613.71      569.64     28.77 o 
   1  10   7       15.42       13.55      8.41 o 
   2  10   7      224.89      239.69     18.96 o 
   3  10   7      524.34      482.20     26.99 o 
   4  10   7      271.21      286.50     20.83 o 
   5  10   7     1201.49     1222.33     37.08 o 
   6  10   7      347.13      374.58     29.42 o 
  -9  11   7       49.68       52.40     16.07 o 
  -8  11   7      285.64      320.97     27.56 o 
  -7  11   7     2147.92     2170.51     84.44 o 
  -6  11   7      313.72      294.16     24.10 o 
  -5  11   7     1492.97     1544.59     40.91 o 
  -4  11   7     2020.55     2008.92     49.88 o 
  -3  11   7      225.26      221.91     11.89 o 
  -2  11   7       74.34       72.75      7.40 o 
  -1  11   7      695.72      691.47     22.05 o 
   0  11   7     1049.18     1022.35     42.41 o 
   1  11   7      978.65      988.81     41.47 o 
   2  11   7     3913.41     4054.27    125.45 o 
   3  11   7     1279.88     1190.48     48.29 o 
   4  11   7      151.90      140.49     16.07 o 
   5  11   7      190.53      215.50     20.64 o 
  -9  12   7      185.17      217.18     25.97 o 
  -8  12   7      355.64      357.21     30.17 o 
  -7  12   7      235.28      256.14     23.91 o 
  -6  12   7     1487.55     1537.49     63.89 o 
  -5  12   7      745.30      781.70     25.71 o 
  -4  12   7     2523.16     2414.40     58.47 o 
  -3  12   7      632.11      673.24     22.74 o 
  -2  12   7     1795.77     1724.68     44.09 o 
  -1  12   7     4160.41     4253.04     94.53 o 
   0  12   7     1193.62     1207.85     47.73 o 
   1  12   7     1420.16     1447.63     55.95 o 
   2  12   7      342.45      343.67     23.07 o 
   3  12   7      477.33      435.77     26.43 o 
   4  12   7      276.17      300.60     23.26 o 
   5  12   7      449.98      467.07     29.52 o 
  -8  13   7      524.21      578.79     37.83 o 
  -7  13   7      650.48      619.05     37.36 o 
  -6  13   7       32.51       38.67     13.26 o 
  -5  13   7      873.33      877.86     27.94 o 
  -4  13   7      487.79      489.49     19.41 o 
  -3  13   7     3516.98     3429.56     79.12 o 
  -2  13   7     2096.58     2042.36     51.09 o 
  -1  13   7      725.62      724.30     23.87 o 
   0  13   7     1103.70     1117.25     46.24 o 
   1  13   7      160.73      167.86     17.84 o 
   2  13   7      656.11      656.69     33.63 o 
   3  13   7      227.85      220.92     19.71 o 
   4  13   7      609.29      608.21     33.35 o 
   5  13   7       22.46       25.69     11.86 o 
  -8  14   7      506.83      462.96     34.37 o 
  -7  14   7       85.55      101.64     18.21 o 
  -6  14   7     2523.65     2578.89     96.68 o 
  -5  14   7     1062.44     1077.08     32.69 o 
  -4  14   7       75.69       68.18      8.52 o 
  -3  14   7      220.12      216.37     12.95 o 
  -2  14   7      777.11      720.18     24.24 o 
  -1  14   7      431.21      429.00     17.96 o 
   0  14   7       97.42       88.65     12.98 o 
   1  14   7      886.70      822.78     38.76 o 
   2  14   7       88.79       75.20     13.64 o 
   3  14   7     1211.51     1250.64     52.68 o 
   4  14   7      615.01      655.48     35.49 o 
   5  14   7       19.43       27.28     12.52 o 
  -8  15   7      381.50      424.29     34.47 o 
  -7  15   7      294.81      337.31     29.89 o 
  -6  15   7      103.29       94.16     17.56 o 
  -5  15   7      336.49      346.66     17.23 o 
  -4  15   7      122.62      119.56     10.53 o 
  -3  15   7     2181.21     2180.32     55.20 o 
  -2  15   7     2217.50     2052.45     52.31 o 
  -1  15   7       24.51       22.90      6.93 o 
   0  15   7      329.68      320.41     22.79 o 
   1  15   7      108.40       80.24     13.92 o 
   2  15   7      593.08      585.98     33.07 o 
   3  15   7      776.93      752.45     39.14 o 
   4  15   7      441.20      487.34     31.38 o 
   5  15   7       42.27       56.89     14.39 o 
  -7  16   7       78.20       88.46     19.34 o 
  -6  16   7      776.16      755.99     42.78 o 
  -5  16   7      432.79      401.20     28.96 o 
  -4  16   7      666.25      637.88     23.99 o 
  -3  16   7      166.19      156.17     12.09 o 
  -2  16   7      756.36      720.14     25.62 o 
  -1  16   7     1819.18     1692.27     45.86 o 
   0  16   7      183.35      170.29     17.93 o 
   1  16   7       60.61       65.67     13.55 o 
   2  16   7      182.83      186.08     19.71 o 
   3  16   7      945.50      948.93     45.49 o 
   4  16   7       80.19       89.21     16.35 o 
  -7  17   7     1072.17     1159.19     58.38 o 
  -6  17   7      222.79      227.18     24.47 o 
  -5  17   7      449.28      442.50     31.20 o 
  -4  17   7      751.43      749.22     26.79 o 
  -3  17   7      345.70      306.31     16.68 o 
  -2  17   7      338.42      334.30     17.22 o 
  -1  17   7      646.45      609.52     33.81 o 
   0  17   7     1002.84      989.93     44.84 o 
   1  17   7       35.60       35.31     12.80 o 
   2  17   7     1873.36     1819.30     71.27 o 
   3  17   7      745.83      673.51     38.11 o 
   4  17   7       97.54      122.28     18.96 o 
  -6  18   7        6.44       12.33     12.98 o 
  -5  18   7      165.59      138.44     19.34 o 
  -4  18   7      950.37      887.41     30.34 o 
  -3  18   7      354.89      357.73     18.05 o 
  -2  18   7      846.29      782.04     27.70 o 
  -1  18   7     2113.28     2152.67     78.28 o 
   0  18   7      498.87      465.67     29.98 o 
   1  18   7       95.82       94.63     16.16 o 
   2  18   7       71.82       73.42     15.23 o 
   3  18   7      187.59      208.12     22.42 o 
  -5  19   7      202.36      233.06     24.75 o 
  -4  19   7      517.83      524.49     22.85 o 
  -3  19   7      248.92      264.59     16.00 o 
  -2  19   7      343.22      318.45     17.50 o 
  -1  19   7      338.57      329.47     25.78 o 
   0  19   7      438.48      441.29     30.08 o 
   1  19   7      163.27      180.85     20.74 o 
   2  19   7     1042.53     1032.06     49.88 o 
   3  19   7      274.96      259.13     25.22 o 
  -5  20   7      340.59      341.89     28.77 o 
  -4  20   7      187.85      201.72     15.09 o 
  -3  20   7      142.29      141.80     12.77 o 
  -2  20   7       73.93       80.36     10.80 o 
  -1  20   7      442.35      427.84     29.42 o 
   0  20   7      378.51      354.59     27.09 o 
   1  20   7      555.59      584.40     35.87 o 
   2  20   7       33.01       44.93     14.76 o 
  -4  21   7       14.91       14.68      7.70 o 
  -3  21   7      804.34      825.08     30.38 o 
  -2  21   7      799.34      832.42     30.78 o 
  -1  21   7        2.87       -5.88      8.87 o 
   0  21   7      266.75      254.74     24.19 o 
   1  21   7       86.29       96.03     17.47 o 
  -1  22   7       63.13       80.34     16.53 o 
  -1 -21   8       35.86       34.66     14.48 o 
  -4 -20   8        5.96        4.58     12.70 o 
  -1 -20   8      718.50      746.75     42.41 o 
   0 -20   8      476.23      514.88     35.12 o 
   1 -20   8       36.22       29.09      9.52 o 
  -5 -19   8       68.24       75.57     18.31 o 
  -4 -19   8      210.00      204.20     23.35 o 
  -1 -19   8       76.24       72.62     12.38 o 
   0 -19   8      483.78      497.78     26.20 o 
   1 -19   8      868.55      982.15    118.32 o 
  -6 -18   8      432.58      457.35     35.12 o 
  -5 -18   8     1106.54     1139.29     56.42 o 
  -4 -18   8      158.59      157.40     20.55 o 
  -3 -18   8      625.63      641.47     37.08 o 
  -1 -18   8       59.76       61.18     10.68 o 
   0 -18   8        9.17       11.08     14.81 o 
   1 -18   8      296.12      345.86     19.57 o 
   3 -18   8       84.75      112.10     19.71 o 
  -6 -17   8      366.87      385.33     31.85 o 
  -5 -17   8      128.86      120.51     19.71 o 
  -4 -17   8      290.29      292.66     24.75 o 
  -3 -17   8      242.81      236.98     22.70 o 
  -1 -17   8      100.15      113.67     12.25 o 
   0 -17   8      742.78      788.47     38.34 o 
   1 -17   8     1364.09     1403.11    133.01 o 
   3 -17   8       12.82       19.15     12.42 o 
  -7 -16   8      427.98      425.65     22.26 o 
  -6 -16   8      366.60      311.16     27.65 o 
  -5 -16   8      945.75      990.59     49.97 o 
  -4 -16   8      111.80      119.57     17.65 o 
  -3 -16   8      620.77      594.11     34.00 o 
  -2 -16   8      552.03      581.22     34.75 o 
  -1 -16   8      982.74     1039.46     41.75 o 
   0 -16   8      475.67      503.61     21.99 o 
   1 -16   8      231.67      230.89     15.16 o 
   3 -16   8       39.58       39.89     15.23 o 
   4 -16   8      491.97      532.73     37.64 o 
  -7 -15   8      518.65      467.08     23.11 o 
  -6 -15   8      595.11      572.01     24.91 o 
  -5 -15   8      341.01      330.96     27.56 o 
  -4 -15   8     2684.18     2495.20     91.91 o 
  -3 -15   8     1048.13     1039.44     33.35 o 
  -2 -15   8      423.19      414.38     28.12 o 
  -1 -15   8      230.34      240.91     22.70 o 
   0 -15   8      124.84      146.10     21.25 o 
   1 -15   8      244.99      227.47     14.36 o 
   2 -15   8      547.14      640.16     33.72 o 
   3 -15   8      561.29      528.44     34.84 o 
   4 -15   8       21.48       21.67     13.73 o 
  -8 -14   8      134.05      146.40     14.77 o 
  -7 -14   8     1322.85     1265.11     40.26 o 
  -6 -14   8      393.19      389.86     20.62 o 
  -5 -14   8       68.12       43.73      9.66 o 
  -4 -14   8       27.55       25.76      8.07 o 
  -3 -14   8      686.56      636.98     24.07 o 
  -2 -14   8      464.99      449.04     28.30 o 
  -1 -14   8     2568.27     2694.90     92.75 o 
   0 -14   8      665.13      695.86     28.26 o 
   1 -14   8       62.56       65.20     13.17 o 
   2 -14   8      462.54      456.79     26.71 o 
   3 -14   8       45.82       59.41     15.32 o 
   4 -14   8       20.58       28.96     13.55 o 
   5 -14   8      136.46      154.88     23.45 o 
  -8 -13   8      260.34      243.17     16.88 o 
  -7 -13   8      665.85      651.83     26.33 o 
  -6 -13   8      957.69      962.19     32.51 o 
  -5 -13   8      461.64      443.86     20.59 o 
  -4 -13   8     3091.91     3034.53     73.42 o 
  -3 -13   8     1807.62     1803.23     47.73 o 
  -2 -13   8     1245.63     1348.53     54.36 o 
  -1 -13   8      109.96      100.24     14.85 o 
   0 -13   8      990.47     1108.57     85.37 o 
   1 -13   8     1136.19     1202.44     48.67 o 
   2 -13   8      543.61      561.97     29.24 o 
   3 -13   8      320.60      332.08     26.62 o 
   4 -13   8       11.28       44.18     15.04 o 
   5 -13   8      381.77      447.45     34.28 o 
  -8 -12   8       63.95       63.65     11.22 o 
  -7 -12   8      634.91      646.16     26.12 o 
  -6 -12   8     1272.07     1247.65     38.02 o 
  -5 -12   8     1637.11     1520.58     42.59 o 
  -4 -12   8      184.10      177.48     13.28 o 
  -3 -12   8      747.98      700.88     24.47 o 
  -2 -12   8     1348.10     1461.27     57.17 o 
  -1 -12   8      723.00      702.00     34.37 o 
   0 -12   8      596.51      644.17     67.77 o 
   1 -12   8      323.31      354.78     23.07 o 
   2 -12   8      976.74     1051.86     43.43 o 
   3 -12   8      179.19      181.59     20.18 o 
   4 -12   8      721.20      706.67     41.47 o 
   5 -12   8      155.16      196.35     25.13 o 
  -8 -11   8     1143.72     1144.43     37.08 o 
  -7 -11   8      191.11      171.00     14.06 o 
  -6 -11   8      545.02      524.52     21.97 o 
  -5 -11   8      362.49      339.25     17.27 o 
  -4 -11   8     1199.34     1128.08     33.44 o 
  -3 -11   8     1355.12     1455.95     39.60 o 
  -2 -11   8     3944.87     4188.59     93.69 o 
  -1 -11   8       12.35       11.02      8.69 o 
   0 -11   8     1804.87     1826.54    119.56 o 
   1 -11   8     3383.15     3541.83    112.09 o 
   2 -11   8      865.98      824.09     35.78 o 
   3 -11   8       24.68       34.66     12.14 o 
   4 -11   8      107.14      115.18     18.87 o 
   5 -11   8       95.91      129.75     20.92 o 
  -9 -10   8       42.59       60.06     17.56 o 
  -8 -10   8       37.94       28.12      8.86 o 
  -7 -10   8      305.59      247.71     15.47 o 
  -6 -10   8      636.19      636.00     23.84 o 
  -5 -10   8     2884.94     2785.04     67.44 o 
  -4 -10   8      471.07      442.71     18.52 o 
  -3 -10   8     2334.69     2494.26     60.06 o 
  -2 -10   8     1476.30     1573.17     40.82 o 
  -1 -10   8     1154.09     1175.54     46.89 o 
   0 -10   8        7.63        1.82      5.65 o 
   1 -10   8      940.75      972.47     40.63 o 
   2 -10   8      843.90      801.30     34.75 o 
   3 -10   8      332.69      334.23     26.43 o 
   4 -10   8     1259.33     1237.84     58.38 o 
   5 -10   8      251.85      262.68     26.71 o 
   6 -10   8       35.36       43.53     16.91 o 
  -9  -9   8      659.43      685.74     41.85 o 
  -8  -9   8      735.29      738.85     27.36 o 
  -7  -9   8      646.71      620.79     23.74 o 
  -6  -9   8      370.30      371.92     17.71 o 
  -5  -9   8      795.61      772.08     25.95 o 
  -4  -9   8     1557.68     1713.84     44.56 o 
  -3  -9   8      958.68     1000.77     29.24 o 
  -2  -9   8     2071.74     2150.24     51.65 o 
  -1  -9   8      709.43      782.62     34.93 o 
   0  -9   8     1374.49     1401.60     36.13 o 
   1  -9   8     2089.84     2148.84     72.39 o 
   2  -9   8      303.72      281.27     19.52 o 
   3  -9   8      628.70      527.97     32.79 o 
   4  -9   8       64.99       51.75     14.67 o 
   5  -9   8      528.62      491.54     35.21 o 
   6  -9   8      177.47      186.17     25.03 o 
  -9  -8   8      143.64      148.99     21.76 o 
  -8  -8   8      665.90      645.90     24.94 o 
  -7  -8   8     1962.03     1972.49     51.75 o 
  -6  -8   8      707.19      661.71     23.71 o 
  -5  -8   8     1179.06     1158.91     33.44 o 
  -4  -8   8       57.75       59.10      7.73 o 
  -3  -8   8      321.93      313.57     13.90 o 
  -2  -8   8      973.80     1033.28     28.49 o 
  -1  -8   8     3337.76     3578.45    112.18 o 
   0  -8   8     1807.12     1823.98     44.58 o 
   1  -8   8      887.82      823.53     34.47 o 
   2  -8   8     1132.06     1094.83     42.22 o 
   3  -8   8      434.17      433.18     17.83 o 
   4  -8   8      393.33      366.36     28.02 o 
   5  -8   8      295.10      284.91     28.21 o 
   6  -8   8      281.21      283.32     29.70 o 
  -9  -7   8       61.45       33.54     15.04 o 
  -8  -7   8      129.86       87.81     17.09 o 
  -7  -7   8      647.94      631.04     23.19 o 
  -6  -7   8     1115.73     1080.91     32.23 o 
  -5  -7   8      496.63      476.72     18.72 o 
  -4  -7   8     4614.38     4865.88    106.39 o 
  -3  -7   8     1752.50     1864.60     45.58 o 
  -2  -7   8       83.43       93.42      7.83 o 
   0  -7   8      114.75      129.94     13.45 o 
   1  -7   8       83.29       87.53     10.93 o 
   2  -7   8     1638.34     1522.73     53.62 o 
   3  -7   8     1639.56     1519.00     41.19 o 
   4  -7   8       69.02       49.88     14.29 o 
   5  -7   8     1197.85     1253.44     61.00 o 
   6  -7   8      284.56      319.01     30.82 o 
  -9  -6   8       28.79       44.65     15.13 o 
  -8  -6   8      249.56      253.53     24.85 o 
  -7  -6   8      870.77      848.76     27.89 o 
  -6  -6   8     1290.95     1218.78     34.75 o 
  -5  -6   8      916.24      915.77     27.55 o 
  -4  -6   8       99.46       95.23      8.18 o 
  -3  -6   8     1321.90     1380.47     35.40 o 
  -2  -6   8      794.37      781.45     22.27 o 
  -1  -6   8     5127.74     5237.46    156.27 o 
   0  -6   8     3589.71     3340.26    103.87 o 
   1  -6   8      731.13      603.54     27.84 o 
   2  -6   8     2568.80     2397.21     77.34 o 
   3  -6   8      202.10      198.88     12.25 o 
   4  -6   8      373.42      355.15     27.18 o 
   5  -6   8      219.64      225.78     24.10 o 
   6  -6   8      179.90      217.18     26.62 o 
 -10  -5   8      236.74      214.75     25.41 o 
  -9  -5   8      393.16      414.66     30.64 o 
  -8  -5   8     1033.08      950.05     46.80 o 
  -7  -5   8      851.13      841.23     27.47 o 
  -6  -5   8     1624.96     1633.05     42.87 o 
  -5  -5   8      379.77      404.09     16.84 o 
  -4  -5   8      582.67      562.00     19.05 o 
  -3  -5   8     1342.40     1384.96     35.12 o 
  -2  -5   8     2217.74     2223.57     50.81 o 
  -1  -5   8      115.31      112.66     12.33 o 
   0  -5   8     2998.91     3040.61     95.28 o 
   1  -5   8     3931.04     4021.29    121.90 o 
   2  -5   8     2427.99     2231.70     72.39 o 
   3  -5   8      381.57      369.33     16.13 o 
   4  -5   8       26.10       27.93     11.86 o 
   5  -5   8      330.93      323.02     27.84 o 
   6  -5   8      340.24      317.79     29.42 o 
 -10  -4   8       40.35       39.89     15.23 o 
  -9  -4   8       41.84       38.30     13.26 o 
  -8  -4   8      189.85      156.37     19.06 o 
  -7  -4   8       99.66       99.96      9.46 o 
  -6  -4   8     2503.77     2426.82     58.47 o 
  -5  -4   8     6188.43     6311.09    134.97 o 
  -4  -4   8      421.43      431.87     16.08 o 
  -3  -4   8      849.64      827.92     28.74 o 
  -2  -4   8     4254.70     4581.65     97.61 o 
  -1  -4   8     1039.63     1101.93     41.85 o 
   0  -4   8     1352.55     1388.32     49.41 o 
   1  -4   8     1391.60     1403.92     49.88 o 
   2  -4   8     1518.12     1448.01     50.72 o 
   3  -4   8      834.64      821.65     25.97 o 
   4  -4   8     2582.11     2615.79     99.57 o 
   5  -4   8      384.97      352.63     29.24 o 
   6  -4   8      125.88      137.69     21.20 o 
   7  -4   8       39.59       56.98     17.28 o 
 -10  -3   8       36.05       46.71     16.16 o 
  -9  -3   8      948.15      971.63     48.85 o 
  -8  -3   8      750.52      783.27     40.91 o 
  -7  -3   8      785.08      757.06     25.24 o 
  -6  -3   8      738.65      728.18     24.05 o 
  -5  -3   8      890.25      880.13     26.17 o 
  -4  -3   8     1657.60     1618.29     44.28 o 
  -3  -3   8      827.58      843.99     23.45 o 
  -2  -3   8     4414.19     4638.90     98.45 o 
  -1  -3   8      811.69      782.71     32.32 o 
   0  -3   8     3050.27     3090.49     96.21 o 
   1  -3   8     5569.29     5548.32    163.00 o 
   2  -3   8      434.30      418.96     21.86 o 
   3  -3   8      169.25      160.28     10.99 o 
   4  -3   8       80.72       77.81     15.04 o 
   5  -3   8      233.59      200.46     22.14 o 
   6  -3   8      157.59      179.35     23.26 o 
   7  -3   8      383.85      383.46     32.79 o 
 -10  -2   8      234.47      256.70     26.99 o 
  -9  -2   8       97.40       87.06     17.56 o 
  -8  -2   8      109.27      120.41     17.28 o 
  -7  -2   8     1791.43     1791.84     46.05 o 
  -6  -2   8     1570.81     1522.64     39.98 o 
  -5  -2   8     3471.55     3236.01     93.78 o 
  -4  -2   8      365.38      382.07     14.93 o 
  -3  -2   8     2526.76     2673.14     60.15 o 
  -2  -2   8     3167.34     3275.99     71.08 o 
  -1  -2   8     4577.59     4758.75    141.79 o 
   0  -2   8     1367.79     1369.92     48.67 o 
   1  -2   8      921.77      827.26     33.35 o 
   2  -2   8      487.00      461.44     17.37 o 
   3  -2   8     1364.38     1422.22     38.58 o 
   4  -2   8     2215.01     2224.60     86.87 o 
   5  -2   8      624.32      537.03     35.03 o 
   6  -2   8      109.88      129.66     21.02 o 
   7  -2   8       35.05       49.98     16.53 o 
 -10  -1   8      277.93      296.03     28.49 o 
  -9  -1   8      567.96      546.56     35.49 o 
  -8  -1   8      379.05      386.73     27.28 o 
  -7  -1   8     1782.89     1776.43     45.68 o 
  -6  -1   8     4868.90     4566.79    100.88 o 
  -5  -1   8     1718.10     1767.09     43.90 o 
  -4  -1   8     9273.20     9577.46    198.40 o 
  -3  -1   8     3228.91     3134.20     69.12 o 
  -2  -1   8     1096.28     1054.76     26.34 o 
  -1  -1   8      852.55      871.45     34.93 o 
   0  -1   8      725.68      670.98     28.96 o 
   1  -1   8     1635.48     1580.92     54.36 o 
   2  -1   8     1836.48     1847.88     46.52 o 
   3  -1   8     1178.23     1160.40     32.88 o 
   4  -1   8       44.02       50.16     13.36 o 
   5  -1   8      898.28      848.47     45.58 o 
   6  -1   8      192.18      194.30     24.19 o 
   7  -1   8       67.12       77.63     18.59 o 
 -10   0   8      510.08      548.33     38.02 o 
  -9   0   8       49.96       52.59     15.32 o 
  -8   0   8      926.98      944.73     45.49 o 
  -7   0   8     1686.26     1511.52     40.63 o 
  -6   0   8     3346.05     3258.53     74.54 o 
  -5   0   8        0.79        4.07      5.14 o 
  -4   0   8      602.11      612.10     20.12 o 
  -3   0   8     1717.41     1726.27     41.01 o 
  -2   0   8      408.29      407.64     12.99 o 
  -1   0   8     8343.07     8593.41    246.41 o 
   0   0   8     4620.53     4666.83    139.08 o 
   1   0   8      250.35      239.23     16.53 o 
   2   0   8     2352.42     2236.37     54.46 o 
   3   0   8        1.12        9.82      5.46 o 
   4   0   8        2.54        0.20      5.39 o 
   5   0   8      306.12      329.93     27.93 o 
   6   0   8      313.03      328.07     28.40 o 
   7   0   8       21.82       28.30     14.39 o 
 -10   1   8      272.44      299.95     28.86 o 
  -9   1   8      551.30      535.07     35.49 o 
  -8   1   8      418.30      417.84     28.58 o 
  -7   1   8     1758.12     1677.32     66.32 o 
  -6   1   8     4634.88     4800.41    105.08 o 
  -5   1   8     1665.42     1681.52     42.22 o 
  -4   1   8     9233.00     9419.04    195.04 o 
  -3   1   8     3280.28     3230.78     71.18 o 
  -2   1   8     1120.14     1068.30     26.71 o 
  -1   1   8      898.44      920.31     36.43 o 
   0   1   8      723.94      675.65     29.42 o 
   1   1   8     1654.53     1681.62     57.54 o 
   2   1   8     1865.10     1841.53     46.52 o 
   3   1   8     1222.90     1153.30     33.25 o 
   4   1   8       45.72       67.38      8.52 o 
   5   1   8      869.75      860.14     45.58 o 
   6   1   8      196.93      173.84     22.32 o 
   7   1   8       67.32       76.23     17.75 o 
 -10   2   8      228.32      246.61     26.34 o 
  -9   2   8      109.71      103.60     17.93 o 
  -8   2   8      128.92      125.64     17.47 o 
  -7   2   8     1936.73     1824.06     70.24 o 
  -6   2   8     1735.91     1764.56     44.93 o 
  -5   2   8     3403.01     3445.81     77.34 o 
  -4   2   8      387.70      369.43     14.60 o 
  -3   2   8     2566.08     2697.61     60.62 o 
  -2   2   8     3318.94     3414.98     74.07 o 
  -1   2   8     4601.15     4720.45    140.86 o 
   0   2   8     1427.56     1407.56     50.07 o 
   1   2   8      964.76      919.37     36.62 o 
   2   2   8      449.38      425.21     17.08 o 
   3   2   8     1322.73     1383.83     37.92 o 
   4   2   8     2224.54     2223.85     55.86 o 
   5   2   8      613.64      588.79     36.90 o 
   6   2   8      116.10      107.33     18.87 o 
   7   2   8       37.06       43.81     16.07 o 
 -10   3   8       36.05       66.14     17.47 o 
  -9   3   8      968.91      998.34     50.35 o 
  -8   3   8      831.17      844.08     42.69 o 
  -7   3   8      794.13      750.86     38.39 o 
  -6   3   8      708.61      705.27     23.55 o 
  -5   3   8      894.93      911.30     26.57 o 
  -4   3   8     1692.72     1722.81     42.22 o 
  -3   3   8      890.75      876.94     24.21 o 
  -2   3   8     4340.88     4258.64     91.07 o 
  -1   3   8      788.90      751.23     31.85 o 
   0   3   8     3095.12     3009.59     94.44 o 
   1   3   8     5563.20     5068.95    131.42 o 
   2   3   8      414.49      401.02     16.38 o 
   3   3   8      174.40      183.42     11.69 o 
   4   3   8       80.12       88.60      9.70 o 
   5   3   8      239.81      241.00     24.38 o 
   6   3   8      160.09      167.12     21.95 o 
   7   3   8      379.11      365.24     31.01 o 
 -10   4   8       34.70       56.33     15.97 o 
  -9   4   8       33.92       26.72     13.08 o 
  -8   4   8      192.60      181.41     19.71 o 
  -7   4   8       82.75       85.29     14.29 o 
  -6   4   8     2409.53     2335.10     56.23 o 
  -5   4   8     6149.89     6326.78    134.88 o 
  -4   4   8      441.86      447.81     16.18 o 
  -3   4   8      831.98      784.30     22.50 o 
  -2   4   8     4306.23     4303.57     92.47 o 
  -1   4   8      998.26      990.40     25.50 o 
   0   4   8     1302.87     1141.25     43.43 o 
   1   4   8     1304.52     1318.92     35.40 o 
   2   4   8     1562.29     1554.21     40.91 o 
   3   4   8      825.38      855.12     27.04 o 
   4   4   8     2578.71     2700.14     66.32 o 
   5   4   8      390.25      350.11     27.18 o 
   6   4   8      124.54      125.18     19.52 o 
   7   4   8       34.57       73.89     17.56 o 
 -10   5   8      229.88      202.80     23.63 o 
  -9   5   8      411.25      443.06     32.13 o 
  -8   5   8      991.87      958.18     46.61 o 
  -7   5   8      900.33      957.71     44.74 o 
  -6   5   8     1581.17     1607.36     41.75 o 
  -5   5   8      433.86      407.20     16.66 o 
  -4   5   8      497.44      487.27     17.07 o 
  -3   5   8     1365.47     1367.58     34.56 o 
  -2   5   8     2215.63     2152.49     49.69 o 
  -1   5   8      140.02      126.28      7.47 o 
   0   5   8     3058.60     3106.65     98.26 o 
   1   5   8     4033.78     4043.15     90.98 o 
   2   5   8     2449.88     2395.16     58.19 o 
   3   5   8      397.79      393.61     17.14 o 
   4   5   8       23.59       20.60      6.89 o 
   5   5   8      313.74      309.10     25.41 o 
   6   5   8      344.33      359.26     28.86 o 
  -9   6   8       42.81       52.78     14.85 o 
  -8   6   8      263.67      256.33     23.26 o 
  -7   6   8      876.72      887.06     42.97 o 
  -6   6   8     1245.35     1211.40     33.72 o 
  -5   6   8      936.25      895.96     26.72 o 
  -4   6   8       80.68       82.38      7.56 o 
  -3   6   8     1268.35     1228.22     32.04 o 
  -2   6   8      773.04      701.03     20.70 o 
  -1   6   8     5077.29     5189.73    110.50 o 
   0   6   8     3644.16     3655.51    113.68 o 
   1   6   8      740.32      738.45     23.25 o 
   2   6   8     2423.30     2494.92     60.62 o 
   3   6   8      155.41      164.03     12.11 o 
   4   6   8      360.43      349.55     17.25 o 
   5   6   8      216.31      223.72     23.17 o 
   6   6   8      182.23      199.81     23.17 o 
  -9   7   8       64.88       65.11     16.81 o 
  -8   7   8      138.77      130.13     18.96 o 
  -7   7   8      662.60      700.59     37.64 o 
  -6   7   8     1173.20     1126.12     32.51 o 
  -5   7   8      479.49      427.12     17.05 o 
  -4   7   8     4606.64     4752.49    103.68 o 
  -3   7   8     1818.26     1891.88     46.05 o 
  -2   7   8       90.42       84.25      6.91 o 
  -1   7   8     1156.55     1158.82     41.19 o 
   0   7   8      106.37      109.84      8.25 o 
   1   7   8       82.87       87.07      7.87 o 
   2   7   8     1749.50     1695.44     44.09 o 
   3   7   8     1649.12     1708.24     45.49 o 
   4   7   8       68.33       65.44      8.90 o 
   5   7   8     1212.38     1244.66     57.07 o 
   6   7   8      284.64      292.66     26.15 o 
  -9   8   8      140.50      132.27     19.90 o 
  -8   8   8      675.32      671.92     39.32 o 
  -7   8   8     2006.45     2070.94     79.58 o 
  -6   8   8      699.90      679.35     23.16 o 
  -5   8   8     1189.29     1206.27     33.53 o 
  -4   8   8       50.26       47.89      6.87 o 
  -3   8   8      318.52      293.14     13.08 o 
  -2   8   8      971.60      957.15     26.90 o 
  -1   8   8     3241.61     3261.89     73.14 o 
   0   8   8     1805.65     1819.58     45.12 o 
   1   8   8      880.03      871.67     26.28 o 
   2   8   8     1057.56     1087.55     31.67 o 
   3   8   8      425.68      452.07     18.93 o 
   4   8   8      410.03      414.77     18.71 o 
   5   8   8      301.16      307.89     25.97 o 
   6   8   8      286.45      282.39     26.62 o 
  -9   9   8      659.59      706.95     42.87 o 
  -8   9   8      738.03      804.66     43.43 o 
  -7   9   8      600.39      623.44     36.06 o 
  -6   9   8      353.90      356.09     25.31 o 
  -5   9   8      785.04      786.29     25.28 o 
  -4   9   8     1679.68     1715.06     43.81 o 
  -3   9   8      938.45      943.42     27.46 o 
  -2   9   8     2001.72     2123.25     51.19 o 
  -1   9   8      710.40      724.30     22.26 o 
   0   9   8     1371.19     1331.71     51.93 o 
   1   9   8     2115.71     1967.54     69.12 o 
   2   9   8      316.65      316.20     21.67 o 
   3   9   8      635.29      620.26     32.04 o 
   4   9   8       61.26       70.23      9.18 o 
   5   9   8      518.85      541.29     22.76 o 
   6   9   8      180.71      205.51     23.54 o 
  -9  10   8       41.43       48.20     16.81 o 
  -8  10   8       37.90       52.59     16.07 o 
  -7  10   8      322.76      315.83     25.13 o 
  -6  10   8      600.80      655.67     35.40 o 
  -5  10   8     2813.32     2797.65     66.41 o 
  -4  10   8      423.38      447.82     17.95 o 
  -3  10   8     2391.52     2424.21     57.91 o 
  -2  10   8     1530.11     1542.81     39.79 o 
  -1  10   8     1183.38     1212.06     32.88 o 
   0  10   8       16.42        9.90      8.03 o 
   1  10   8      977.65      919.37     40.26 o 
   2  10   8      848.83      810.17     37.74 o 
   3  10   8      343.88      397.09     25.69 o 
   4  10   8     1265.20     1299.77     52.87 o 
   5  10   8      251.92      290.33     23.73 o 
  -9  11   8      577.42      650.06     41.47 o 
  -8  11   8     1142.32     1169.37     56.14 o 
  -7  11   8      192.21      208.59     21.58 o 
  -6  11   8      582.86      604.01     34.65 o 
  -5  11   8      331.79      340.81     16.30 o 
  -4  11   8     1183.96     1100.53     31.95 o 
  -3  11   8     1336.50     1313.87     36.06 o 
  -2  11   8     3897.22     3924.71     88.18 o 
  -1  11   8        3.05        7.87      4.67 o 
   0  11   8     1823.70     1697.31     62.58 o 
   1  11   8     3352.23     3276.09    106.95 o 
   2  11   8      883.74      856.41     39.51 o 
   3  11   8       29.05       19.71      9.81 o 
   4  11   8      105.90      113.31     15.88 o 
   5  11   8       94.43       94.91     15.60 o 
  -8  12   8       69.77       64.55     16.72 o 
  -7  12   8      641.58      699.75     40.26 o 
  -6  12   8     1243.98     1222.15     54.27 o 
  -5  12   8     1648.16     1668.45     44.56 o 
  -4  12   8      190.59      201.41     12.56 o 
  -3  12   8      773.94      787.86     25.76 o 
  -2  12   8     1283.04     1281.93     35.68 o 
  -1  12   8      668.14      618.34     25.25 o 
   0  12   8      627.40      607.47     31.67 o 
   1  12   8      311.01      335.26     23.45 o 
   2  12   8      907.37      848.00     39.79 o 
   3  12   8      183.12      175.34     19.15 o 
   4  12   8      719.20      738.15     37.64 o 
   5  12   8      151.94      198.22     20.36 o 
  -8  13   8      248.53      261.84     26.15 o 
  -7  13   8      649.15      686.40     39.98 o 
  -6  13   8      949.48      954.44     47.26 o 
  -5  13   8      447.63      475.45     20.04 o 
  -4  13   8     3122.90     3017.44     71.55 o 
  -3  13   8     1768.15     1713.47     45.21 o 
  -2  13   8     1239.68     1210.75     34.56 o 
  -1  13   8      118.66      115.51     10.04 o 
   0  13   8      975.37      963.22     43.34 o 
   1  13   8     1171.30     1253.16     51.84 o 
   2  13   8      593.69      567.77     31.76 o 
   3  13   8      335.43      360.01     26.06 o 
   4  13   8       11.95       14.39     11.21 o 
   5  13   8      383.45      396.16     28.02 o 
  -8  14   8      140.16      146.85     22.04 o 
  -7  14   8     1341.34     1411.95     63.70 o 
  -6  14   8      385.79      428.96     30.73 o 
  -5  14   8       70.30       72.42      9.40 o 
  -4  14   8       30.21       32.82      7.69 o 
  -3  14   8      723.17      693.39     24.54 o 
  -2  14   8      464.27      415.44     18.19 o 
  -1  14   8     2560.48     2541.53     62.21 o 
   0  14   8      786.11      767.76     36.62 o 
   1  14   8       54.41       44.46     11.77 o 
   2  14   8      442.54      432.97     28.12 o 
   3  14   8       32.87       29.89     12.14 o 
   4  14   8       18.76       25.60     12.33 o 
   5  14   8      129.72      112.47     17.47 o 
  -7  15   8      503.82      536.47     36.71 o 
  -6  15   8      593.69      567.49     35.31 o 
  -5  15   8      335.75      336.12     16.94 o 
  -4  15   8     2703.61     2489.03     62.21 o 
  -3  15   8     1028.39      956.12     30.54 o 
  -2  15   8      424.92      407.62     18.59 o 
  -1  15   8      190.83      182.71     18.40 o 
   0  15   8      147.77      144.42     16.91 o 
   1  15   8      269.00      237.26     21.20 o 
   2  15   8      541.26      559.26     32.88 o 
   3  15   8      555.08      571.23     34.19 o 
   4  15   8       21.09       40.45     13.64 o 
  -7  16   8      430.11      425.50     33.16 o 
  -6  16   8      365.58      386.17     29.80 o 
  -5  16   8      946.43      961.73     31.48 o 
  -4  16   8      127.27      120.01     11.45 o 
  -3  16   8      605.12      550.41     22.03 o 
  -2  16   8      545.59      506.47     21.14 o 
  -1  16   8     1013.08      939.03     44.74 o 
   0  16   8      490.98      519.09     30.82 o 
   1  16   8      225.85      211.48     21.30 o 
   2  16   8      653.96      681.45     37.83 o 
   3  16   8       48.47       73.70     15.79 o 
   4  16   8      488.09      554.68     34.56 o 
  -6  17   8      346.94      400.83     31.20 o 
  -5  17   8      120.22      109.11     18.31 o 
  -4  17   8      286.38      273.53     16.22 o 
  -3  17   8      237.05      236.90     15.13 o 
  -2  17   8     1218.72     1211.22     36.99 o 
  -1  17   8      104.47      109.76     15.97 o 
   0  17   8      735.05      674.72     37.27 o 
   1  17   8     1391.27     1366.46     57.26 o 
   2  17   8      115.03       95.75     16.72 o 
   3  17   8       11.29       16.44     11.86 o 
  -6  18   8      431.91      513.86     35.68 o 
  -5  18   8     1116.98     1138.92     54.27 o 
  -4  18   8      158.32      159.76     13.11 o 
  -3  18   8      624.47      586.72     23.68 o 
  -2  18   8      549.66      514.73     22.38 o 
  -1  18   8       71.08       63.71     14.48 o 
   0  18   8       14.29       19.06     11.30 o 
   1  18   8      309.50      369.17     28.58 o 
   2  18   8      279.34      288.09     25.59 o 
   3  18   8       82.30       86.41     17.28 o 
  -5  19   8       74.07       84.45     17.47 o 
  -4  19   8      214.14      212.41     15.48 o 
  -3  19   8      170.62      158.20     13.36 o 
  -2  19   8      469.64      460.03     21.10 o 
  -1  19   8       79.19       82.58     15.23 o 
   0  19   8      473.30      503.87     32.32 o 
   1  19   8      872.88      806.62     43.62 o 
   2  19   8      321.84      305.93     26.81 o 
  -4  20   8        6.75        7.43      7.25 o 
  -3  20   8      140.19      151.10     13.57 o 
  -2  20   8      175.22      176.10     14.49 o 
  -1  20   8      710.11      706.67     39.51 o 
   0  20   8      476.88      496.58     33.35 o 
   1  20   8       37.51       55.86     15.60 o 
  -2  21   8       54.29       46.24     13.55 o 
  -1  21   8       40.06       45.40     13.45 o 
  -2 -20   9      655.88      792.42     45.30 o 
  -4 -19   9      271.13      269.13     26.53 o 
  -3 -19   9      555.97      621.67     38.48 o 
  -2 -19   9       29.42       19.43     13.45 o 
  -1 -19   9      418.11      495.00     34.37 o 
   0 -19   9      194.85      234.46     24.47 o 
  -5 -18   9        2.82        1.96     11.02 o 
  -4 -18   9      312.06      308.64     27.28 o 
  -3 -18   9       71.88      100.05     18.03 o 
  -2 -18   9        9.37       -2.52     11.68 o 
  -1 -18   9      178.77      199.71     22.88 o 
   0 -18   9      578.91      714.42     40.54 o 
   1 -18   9       30.83       33.63     14.95 o 
  -6 -17   9       65.08       67.81     11.36 o 
  -5 -17   9      152.93      160.58     20.18 o 
  -4 -17   9      717.92      789.62     42.69 o 
  -3 -17   9     1383.83     1398.22     60.53 o 
  -2 -17   9        7.98       -2.99     10.93 o 
  -1 -17   9      561.59      615.15     38.86 o 
   0 -17   9      413.80      522.55     34.37 o 
   1 -17   9       78.09       96.59     17.56 o 
  -6 -16   9      423.54      416.62     21.89 o 
  -5 -16   9      191.01      208.91     16.15 o 
  -4 -16   9      599.54      562.62     34.37 o 
  -3 -16   9      432.34      445.21     30.92 o 
  -2 -16   9     1223.71     1357.49     58.85 o 
  -1 -16   9      469.58      524.42     32.88 o 
   0 -16   9      530.40      641.65     36.34 o 
   1 -16   9       39.94       43.06     13.64 o 
   3 -16   9      421.49      491.91     35.21 o 
  -7 -15   9      266.18      284.97     18.64 o 
  -6 -15   9      223.78      217.71     16.53 o 
  -5 -15   9     1505.31     1461.46     43.81 o 
  -4 -15   9      438.34      439.88     30.45 o 
  -3 -15   9      361.56      348.71     26.99 o 
  -2 -15   9       38.30       49.32     14.67 o 
  -1 -15   9      534.72      605.88     35.59 o 
   0 -15   9      286.17      284.35     23.63 o 
   1 -15   9      939.93     1065.22     47.64 o 
   3 -15   9      132.50      147.31     20.83 o 
  -7 -14   9       50.64       58.32     11.09 o 
  -6 -14   9       52.34       41.28     10.13 o 
  -5 -14   9      740.84      726.84     27.61 o 
  -4 -14   9      827.92      824.46     41.38 o 
  -3 -14   9     1340.41     1324.80     56.51 o 
  -2 -14   9     3694.05     3790.95    124.89 o 
  -1 -14   9      706.36      697.05     37.46 o 
   0 -14   9      221.60      218.12     21.58 o 
   1 -14   9      112.02      104.07     15.88 o 
   2 -14   9      281.98      289.40     23.45 o 
   3 -14   9       76.33       98.46     17.84 o 
   4 -14   9      322.17      347.96     29.89 o 
  -8 -13   9      559.05      586.17     26.21 o 
  -7 -13   9      186.50      195.99     15.57 o 
  -6 -13   9      342.15      341.46     19.20 o 
  -5 -13   9     2138.50     2059.08     55.02 o 
  -4 -13   9     1187.50     1147.70     50.44 o 
  -3 -13   9      604.04      607.09     33.81 o 
  -2 -13   9      154.88      135.36     17.65 o 
  -1 -13   9      350.64      388.78     26.53 o 
   0 -13   9      719.09      775.61     38.02 o 
   1 -13   9     1317.77     1559.63     60.15 o 
   2 -13   9      550.46      618.96     32.69 o 
   3 -13   9      171.37      169.26     21.95 o 
   4 -13   9      370.75      402.99     32.41 o 
  -8 -12   9      152.11      166.54     14.65 o 
  -7 -12   9      989.66      979.66     33.63 o 
  -6 -12   9      964.87      953.23     32.32 o 
  -5 -12   9     1020.60      981.25     32.23 o 
  -4 -12   9     1460.18     1528.15     60.71 o 
  -3 -12   9      598.68      609.15     33.63 o 
  -2 -12   9     2615.40     2634.10     90.98 o 
  -1 -12   9      624.07      609.34     33.25 o 
   0 -12   9     1224.13     1318.64     53.06 o 
   1 -12   9       28.55       44.28     11.77 o 
   2 -12   9     1116.73     1146.58     46.89 o 
   3 -12   9      730.64      728.07     42.22 o 
   4 -12   9      146.56      138.72     21.11 o 
  -8 -11   9        4.76        8.23      8.10 o 
  -7 -11   9       79.72       87.31     11.33 o 
  -6 -11   9       89.11       69.51     10.19 o 
  -5 -11   9      206.88      200.45     13.96 o 
  -4 -11   9     1933.29     1942.32     50.63 o 
  -3 -11   9     3560.48     3659.34    118.81 o 
  -2 -11   9      159.04      206.07     20.18 o 
  -1 -11   9     1878.42     1927.47     70.24 o 
   0 -11   9     1114.00     1126.87     46.80 o 
   1 -11   9      183.28      168.05     17.93 o 
   2 -11   9      269.61      310.13     22.23 o 
   3 -11   9      392.66      370.19     28.68 o 
   4 -11   9      130.23       86.69     17.94 o 
   5 -11   9      128.81      135.73     22.23 o 
  -8 -10   9       77.52       70.13     10.83 o 
  -7 -10   9     1457.70     1552.53     44.46 o 
  -6 -10   9     1139.57     1095.11     34.19 o 
  -5 -10   9       26.08       22.10      7.57 o 
  -4 -10   9     1260.93     1201.32     35.03 o 
  -3 -10   9     1046.22      983.12     43.43 o 
  -2 -10   9       29.79       36.90     11.02 o 
  -1 -10   9      678.03      734.88     35.21 o 
   0 -10   9     1417.26     1500.78     56.79 o 
   1 -10   9       42.71       25.41      9.53 o 
   2 -10   9     1256.75     1291.64     49.88 o 
   3 -10   9     1075.01     1061.30     52.12 o 
   4 -10   9      112.65       93.70     17.93 o 
   5 -10   9       31.21        5.79     13.26 o 
  -9  -9   9      415.66      440.07     32.97 o 
  -8  -9   9      431.73      479.39     22.18 o 
  -7  -9   9      126.86      135.76     12.30 o 
  -6  -9   9      299.90      263.79     15.25 o 
  -5  -9   9     1192.37     1130.98     33.72 o 
  -4  -9   9     1613.11     1686.76     44.28 o 
  -1  -9   9     1166.33     1253.16     49.88 o 
   0  -9   9      772.18      817.74     36.80 o 
   1  -9   9     1035.34     1003.57     41.38 o 
   2  -9   9      383.70      333.58     21.76 o 
   3  -9   9      272.39      268.38     24.75 o 
   4  -9   9      298.28      292.29     26.53 o 
   5  -9   9      334.96      319.75     29.70 o 
  -9  -8   9      243.90      255.02     25.87 o 
  -8  -8   9      608.84      647.31     25.14 o 
  -7  -8   9      187.47      177.34     13.74 o 
  -6  -8   9      503.41      492.84     20.33 o 
  -5  -8   9     1151.10     1122.11     33.16 o 
  -4  -8   9     1294.79     1262.12     35.21 o 
  -3  -8   9     1292.64     1299.21     51.00 o 
  -2  -8   9     3401.50     3455.90    110.69 o 
  -1  -8   9      514.63      524.33     28.30 o 
   0  -8   9     1293.56     1345.44     51.00 o 
   1  -8   9      439.63      464.82     26.25 o 
   2  -8   9      193.14      187.76     17.00 o 
   3  -8   9      258.41      231.66     22.32 o 
   4  -8   9      360.90      347.59     29.14 o 
   5  -8   9      301.72      296.21     28.49 o 
  -9  -7   9      277.94      261.19     26.62 o 
  -8  -7   9     1160.74     1124.07     35.40 o 
  -7  -7   9      129.48      149.93     11.99 o 
  -6  -7   9     1379.29     1303.13     37.18 o 
  -5  -7   9     4071.11     4098.26     92.47 o 
  -4  -7   9      331.82      335.08     15.06 o 
  -3  -7   9       98.26       78.56     12.05 o 
  -2  -7   9       55.74       63.05     11.68 o 
  -1  -7   9      510.29      510.22     26.99 o 
   0  -7   9      634.77      600.56     29.24 o 
   1  -7   9     3529.78     3326.71    104.71 o 
   2  -7   9      991.68      940.80     38.30 o 
   3  -7   9       77.40       73.70     15.04 o 
   4  -7   9      542.58      527.13     34.93 o 
   5  -7   9       46.56       56.14     16.91 o 
   6  -7   9        1.66        6.07     13.92 o 
  -8  -6   9      561.82      551.60     34.56 o 
  -7  -6   9      242.19      216.51     14.21 o 
  -6  -6   9      383.50      367.31     17.00 o 
  -5  -6   9     1218.25     1211.12     34.47 o 
  -4  -6   9     1067.17     1088.48     30.82 o 
  -3  -6   9     1066.70     1109.03     44.46 o 
  -2  -6   9     3806.15     3792.07    118.53 o 
  -1  -6   9     1970.87     2033.67     69.96 o 
   0  -6   9      749.20      776.08     34.37 o 
   1  -6   9      327.98      298.46     19.71 o 
   2  -6   9      762.78      724.04     31.85 o 
   3  -6   9      249.58      236.26     13.55 o 
   4  -6   9      969.08      965.37     49.41 o 
   5  -6   9      302.47      280.71     27.18 o 
   6  -6   9       32.69       62.31     18.40 o 
  -9  -5   9      426.34      379.44     29.33 o 
  -8  -5   9      555.18      521.99     32.79 o 
  -7  -5   9       30.24       19.41      7.02 o 
  -6  -5   9      675.47      698.12     24.16 o 
  -5  -5   9      860.93      879.57     26.98 o 
  -4  -5   9     3894.87     3974.12     88.36 o 
  -2  -5   9        9.01        7.29      6.82 o 
  -1  -5   9     1912.28     1882.63     65.20 o 
   0  -5   9      617.53      591.21     28.86 o 
   1  -5   9     1509.16     1435.40     51.93 o 
   2  -5   9      653.27      619.80     28.96 o 
   3  -5   9      153.67      153.67     11.65 o 
   4  -5   9      730.73      709.09     40.54 o 
   5  -5   9      206.49      216.62     23.91 o 
   6  -5   9      474.91      445.86     35.21 o 
  -9  -4   9      157.71      163.38     21.11 o 
  -8  -4   9       79.99       90.89     16.35 o 
  -7  -4   9      957.92      961.63     30.08 o 
  -6  -4   9     1763.03     1805.48     46.61 o 
  -5  -4   9      225.81      225.60     12.45 o 
  -4  -4   9     1734.18     1845.83     45.58 o 
  -3  -4   9      317.33      338.71     21.30 o 
  -2  -4   9       15.46       23.91      7.94 o 
  -1  -4   9      707.47      706.39     31.76 o 
   0  -4   9     3164.32     2981.48     94.81 o 
   1  -4   9       15.02       21.20      8.31 o 
   2  -4   9     2039.08     1989.02     66.97 o 
   3  -4   9     1866.21     1751.77     46.33 o 
   5  -4   9       33.40       46.52     15.79 o 
   6  -4   9        6.33      -11.86     10.37 o 
  -9  -3   9      568.48      567.77     35.96 o 
  -8  -3   9      179.85      179.91     19.71 o 
  -7  -3   9      306.90      315.68     16.00 o 
  -6  -3   9       66.83       59.34      7.92 o 
  -5  -3   9     1293.43     1315.65     35.40 o 
  -4  -3   9     3313.32     3560.14     79.49 o 
  -3  -3   9     4307.86     4283.11    130.96 o 
  -2  -3   9      433.12      441.66     23.63 o 
  -1  -3   9     3041.93     2956.26     94.15 o 
   0  -3   9     2459.74     2399.83     78.84 o 
   1  -3   9      244.61      215.59     16.07 o 
   2  -3   9        3.92       -4.58      6.91 o 
   3  -3   9      599.69      562.96     21.25 o 
   4  -3   9      108.69       97.06     16.91 o 
   5  -3   9      465.40      460.15     33.25 o 
   6  -3   9      532.03      576.74     39.60 o 
  -9  -2   9      226.05      190.19     21.86 o 
  -8  -2   9      221.80      217.93     22.23 o 
  -7  -2   9     1298.75     1321.34     37.27 o 
  -6  -2   9      758.74      714.95     23.82 o 
  -5  -2   9     2465.17     2614.57     61.56 o 
  -4  -2   9     2122.18     2334.26     55.02 o 
  -3  -2   9     1845.87     1816.78     63.05 o 
  -2  -2   9     5676.59     5503.77    163.93 o 
  -1  -2   9     2743.71     2555.17     82.95 o 
   0  -2   9     1972.34     1839.48     63.05 o 
   1  -2   9      117.56      106.49     12.05 o 
   2  -2   9      706.70      626.33     21.87 o 
   3  -2   9     1804.10     1806.04     47.45 o 
   4  -2   9      638.38      620.36     37.08 o 
   5  -2   9      198.98      190.84     22.60 o 
   6  -2   9       31.65       25.32     14.95 o 
 -10  -1   9      145.40      129.47     21.20 o 
  -9  -1   9      255.29      264.27     25.59 o 
  -8  -1   9      607.20      658.65     37.08 o 
  -7  -1   9        4.57        8.68      6.04 o 
  -6  -1   9     2321.10     2296.71     56.04 o 
  -5  -1   9     5491.88     5873.29    126.38 o 
  -4  -1   9     2249.22     2422.53     56.79 o 
  -3  -1   9     1105.61     1004.51     40.07 o 
  -2  -1   9      448.53      486.21     25.13 o 
  -1  -1   9     1522.13     1416.62     51.28 o 
   0  -1   9     1566.96     1534.59     54.64 o 
   1  -1   9     4051.18     3863.81    118.53 o 
   2  -1   9      794.33      733.01     24.22 o 
   3  -1   9      356.80      356.63     16.51 o 
   4  -1   9      723.71      760.48     41.75 o 
   5  -1   9      156.59      162.45     21.67 o 
   6  -1   9       67.46       76.51     18.03 o 
 -10   0   9       58.68       61.93     17.19 o 
  -9   0   9      247.12      279.77     26.34 o 
  -8   0   9      637.34      650.81     37.18 o 
  -7   0   9       61.10       65.55      8.68 o 
  -6   0   9      913.37      936.69     28.77 o 
  -5   0   9     4476.95     4709.33    103.22 o 
  -4   0   9     6806.95     7422.45    156.08 o 
  -3   0   9     2815.86     2693.22     86.78 o 
  -2   0   9    13144.85    13348.89    377.65 o 
  -1   0   9     3224.78     3037.62     96.02 o 
   0   0   9      101.77      117.14     13.08 o 
   1   0   9      330.60      316.95     19.80 o 
   2   0   9      102.92       94.96      9.04 o 
   3   0   9       14.17       15.11      6.27 o 
   4   0   9     1138.92     1066.81     51.65 o 
   5   0   9      372.22      373.74     29.70 o 
   6   0   9       87.20       87.25     18.40 o 
 -10   1   9      146.47      133.77     20.92 o 
  -9   1   9      240.80      233.15     23.26 o 
  -8   1   9      610.04      592.71     35.21 o 
  -7   1   9       16.63       26.17      7.02 o 
  -6   1   9     2312.86     2356.49     57.17 o 
  -5   1   9     5589.62     5899.81    126.85 o 
  -4   1   9     2398.11     2440.27     57.07 o 
  -3   1   9     1074.29     1069.05     42.03 o 
  -2   1   9      434.67      402.43     22.88 o 
  -1   1   9     1474.25     1311.91     48.67 o 
   0   1   9     1631.63     1549.07     55.02 o 
   1   1   9     3975.31     3849.89    118.72 o 
   2   1   9      865.99      852.70     26.90 o 
   3   1   9      385.01      386.74     17.71 o 
   4   1   9      701.93      742.54     41.29 o 
   5   1   9      149.33      209.99     24.19 o 
   6   1   9       65.62       57.17     17.00 o 
  -9   2   9      218.57      207.75     23.26 o 
  -8   2   9      251.16      252.41     22.51 o 
  -7   2   9     1289.65     1323.49     37.08 o 
  -6   2   9      829.27      788.01     25.33 o 
  -5   2   9     2390.87     2442.42     58.10 o 
  -4   2   9     1953.51     1977.72     47.82 o 
  -3   2   9     1859.76     1850.69     44.18 o 
  -2   2   9     5666.03     5871.23    173.93 o 
  -1   2   9     2828.18     2631.11     85.19 o 
   0   2   9     1977.33     1932.42     66.23 o 
   1   2   9      127.11      144.04     14.57 o 
   2   2   9      727.18      697.75     23.48 o 
   3   2   9     1794.12     1837.14     48.39 o 
   4   2   9      617.90      668.12     24.64 o 
   5   2   9      186.86      184.40     21.76 o 
   6   2   9       32.72       49.88     15.97 o 
  -9   3   9      578.25      559.35     35.31 o 
  -8   3   9      182.65      156.65     18.77 o 
  -7   3   9      289.01      303.03     23.54 o 
  -6   3   9       73.49       78.76      8.53 o 
  -5   3   9     1336.08     1331.43     35.87 o 
  -4   3   9     3316.07     3362.96     75.47 o 
  -3   3   9     4396.41     4403.70     95.28 o 
  -2   3   9      429.35      394.95     22.32 o 
  -1   3   9     3036.29     2965.97     94.81 o 
   0   3   9     2465.87     2367.79     78.37 o 
   1   3   9      219.74      191.61     11.92 o 
   2   3   9        2.26       11.18      5.54 o 
   3   3   9      592.27      590.72     22.11 o 
   4   3   9      120.32      100.67     10.74 o 
   5   3   9      449.82      498.26     34.00 o 
   6   3   9      539.70      564.22     38.39 o 
  -9   4   9      171.00      202.80     23.17 o 
  -8   4   9       83.79       86.31     15.51 o 
  -7   4   9     1041.69     1058.40     47.73 o 
  -6   4   9     1731.74     1752.23     45.02 o 
  -5   4   9      244.49      239.57     13.02 o 
  -4   4   9     1688.08     1727.95     43.15 o 
  -3   4   9      360.49      360.54     14.36 o 
  -2   4   9       19.12       20.74      8.22 o 
  -1   4   9      675.89      712.74     32.23 o 
   0   4   9     3206.05     3171.00    101.07 o 
   1   4   9       17.78       62.80      9.71 o 
   2   4   9     2142.92     2180.32     54.74 o 
   3   4   9     1931.86     1918.22     50.25 o 
   4   4   9      266.88      249.90     15.57 o 
   5   4   9       32.90       30.36     13.36 o 
   6   4   9        6.69        9.62     12.61 o 
  -9   5   9      416.69      430.82     31.38 o 
  -8   5   9      539.41      531.14     32.97 o 
  -7   5   9       17.96       10.09      9.15 o 
  -6   5   9      709.61      749.83     24.65 o 
  -5   5   9      852.81      806.05     25.09 o 
  -4   5   9     3920.71     3991.03     88.55 o 
  -3   5   9     4209.50     4367.27     95.18 o 
  -2   5   9        5.22       -5.32      5.79 o 
  -1   5   9     2034.50     1987.43     68.56 o 
   0   5   9      639.65      644.18     30.92 o 
   1   5   9     1456.35     1473.23     39.51 o 
   2   5   9      632.95      648.07     22.94 o 
   3   5   9      155.14      155.65     11.79 o 
   4   5   9      694.98      652.66     24.58 o 
   5   5   9      210.14      203.92     21.95 o 
   6   5   9      475.95      465.95     34.37 o 
  -9   6   9      599.60      615.87     39.04 o 
  -8   6   9      545.39      585.89     36.15 o 
  -7   6   9      256.21      285.94     23.35 o 
  -6   6   9      372.79      390.44     17.15 o 
  -5   6   9     1213.59     1177.96     33.07 o 
  -4   6   9     1027.54     1052.52     29.70 o 
  -3   6   9     1139.51     1116.31     30.54 o 
  -2   6   9     3830.26     3857.36    120.03 o 
  -1   6   9     1899.65     1778.39     63.24 o 
   0   6   9      765.40      740.58     33.91 o 
   1   6   9      340.10      331.06     15.15 o 
   2   6   9      737.20      716.48     24.52 o 
   3   6   9      256.99      276.50     15.47 o 
   4   6   9      997.77      975.27     31.76 o 
   5   6   9      299.27      310.79     27.37 o 
   6   6   9       30.05       30.27     14.67 o 
  -9   7   9      280.64      353.47     29.24 o 
  -8   7   9     1143.18     1185.72     55.39 o 
  -7   7   9      127.97      182.15     19.62 o 
  -6   7   9     1376.31     1399.53     38.58 o 
  -5   7   9     4088.19     4198.21     94.15 o 
  -4   7   9      328.57      326.35     14.52 o 
  -3   7   9       90.63       87.04      7.65 o 
  -2   7   9       43.26       38.02      9.72 o 
  -1   7   9      510.95      465.48     25.87 o 
   0   7   9      607.00      606.56     20.65 o 
   1   7   9     3499.03     3495.69     80.98 o 
   2   7   9      948.56      961.07     29.80 o 
   3   7   9       79.08       91.50      9.54 o 
   4   7   9      524.95      581.46     23.54 o 
   5   7   9       40.76       51.19     14.67 o 
   6   7   9        1.96        7.57     11.30 o 
  -9   8   9      245.51      273.52     26.15 o 
  -8   8   9      613.53      642.21     37.92 o 
  -7   8   9      223.86      254.09     23.17 o 
  -6   8   9      539.09      557.81     21.22 o 
  -5   8   9     1118.37     1111.74     32.32 o 
  -4   8   9     1220.17     1153.21     32.51 o 
  -3   8   9     1264.81     1290.05     34.65 o 
  -2   8   9     3321.49     3479.34    110.87 o 
  -1   8   9      487.40      475.47     26.81 o 
   0   8   9     1328.06     1288.37     50.53 o 
   1   8   9      460.24      451.37     26.25 o 
   2   8   9      178.64      175.99     17.28 o 
   3   8   9      254.98      263.10     15.22 o 
   4   8   9      354.37      381.93     19.16 o 
   5   8   9      296.86      334.79     27.74 o 
  -9   9   9      399.37      479.40     35.49 o 
  -8   9   9      429.60      444.18     32.32 o 
  -7   9   9      128.10      152.82     19.34 o 
  -6   9   9      284.06      280.52     14.96 o 
  -5   9   9     1188.21     1170.30     33.72 o 
  -4   9   9     1624.32     1676.76     43.62 o 
  -3   9   9     2573.54     2619.52     61.93 o 
  -2   9   9      127.23      136.89      9.70 o 
  -1   9   9     1200.29     1197.11     48.10 o 
   0   9   9      815.67      788.97     36.80 o 
   1   9   9     1014.44      988.35     42.87 o 
   2   9   9      419.58      407.66     26.06 o 
   3   9   9      257.66      238.29     20.36 o 
   4   9   9      288.27      262.40     22.79 o 
  -8  10   9       86.11      111.54     19.15 o 
  -7  10   9     1440.02     1603.81     66.88 o 
  -6  10   9     1140.90     1162.55     34.47 o 
  -5  10   9       22.10       18.67      6.50 o 
  -4  10   9     1327.79     1309.30     36.43 o 
  -3  10   9     1027.32      952.66     28.68 o 
  -2  10   9       49.38       45.96      6.76 o 
  -1  10   9      629.41      635.49     32.04 o 
   0  10   9     1406.53     1392.15     54.74 o 
   1  10   9       37.35       44.09     11.49 o 
   2  10   9     1247.47     1215.89     50.81 o 
   3  10   9     1088.68     1093.99     47.64 o 
   4  10   9      102.87       79.31     14.39 o 
  -8  11   9        7.89       11.21     12.98 o 
  -7  11   9       76.91       93.98     17.28 o 
  -6  11   9       96.02      108.08     16.44 o 
  -5  11   9      195.86      192.78     13.20 o 
  -4  11   9     1901.65     1887.86     48.76 o 
  -3  11   9     3606.56     3608.06     82.76 o 
  -2  11   9      154.74      160.04     11.23 o 
  -1  11   9     1859.95     1884.97     68.84 o 
   0  11   9     1033.25      961.07     42.78 o 
   1  11   9      191.65      164.41     17.84 o 
   2  11   9      264.19      263.52     21.86 o 
   3  11   9      359.31      336.19     25.03 o 
   4  11   9      122.11      105.47     16.35 o 
   5  11   9      141.06      193.64     20.36 o 
  -8  12   9      153.77      193.83     23.17 o 
  -7  12   9      970.48     1004.97     49.60 o 
  -6  12   9      928.74      933.76     45.49 o 
  -5  12   9     1034.36     1013.29     31.67 o 
  -4  12   9     1489.08     1416.62     39.42 o 
  -3  12   9      565.82      538.05     20.64 o 
  -2  12   9     2556.95     2400.48     58.66 o 
  -1  12   9      614.45      610.46     32.79 o 
   0  12   9     1244.12     1229.62     51.47 o 
   1  12   9       36.55       45.87     12.42 o 
   2  12   9     1173.52     1156.20     50.16 o 
   3  12   9      766.80      735.63     37.74 o 
   4  12   9      154.50      151.70     18.40 o 
  -8  13   9      543.98      615.03     39.42 o 
  -7  13   9      188.63      237.64     24.85 o 
  -6  13   9      362.11      426.62     30.08 o 
  -5  13   9     2127.16     2137.35     55.20 o 
  -4  13   9     1163.59     1157.32     34.75 o 
  -3  13   9      594.84      638.49     23.56 o 
  -2  13   9      148.05      158.91     11.83 o 
  -1  13   9      376.30      376.26     25.50 o 
   0  13   9      689.60      670.24     35.31 o 
   1  13   9     1279.61     1235.04     52.59 o 
   2  13   9      569.15      581.87     33.16 o 
   3  13   9      168.50      197.38     21.39 o 
   4  13   9      339.66      378.97     28.40 o 
  -7  14   9       50.22       48.57     15.69 o 
  -6  14   9       52.16       37.18     14.39 o 
  -5  14   9      728.95      733.56     26.39 o 
  -4  14   9      830.81      818.71     28.24 o 
  -3  14   9     1301.98     1208.32     36.06 o 
  -2  14   9     3731.60     3702.87     86.03 o 
  -1  14   9      706.88      662.48     35.31 o 
   0  14   9      190.44      167.12     18.87 o 
   1  14   9      102.22       86.78     15.32 o 
   2  14   9      271.15      259.51     22.88 o 
   3  14   9       81.84       62.03     14.29 o 
   4  14   9      336.17      390.00     28.49 o 
  -7  15   9      260.41      299.95     28.30 o 
  -6  15   9      234.50      264.27     25.31 o 
  -5  15   9     1538.03     1552.44     44.09 o 
  -4  15   9      437.95      443.52     20.33 o 
  -3  15   9      362.81      361.49     17.90 o 
  -2  15   9       47.68       47.85      8.60 o 
  -1  15   9      535.16      494.25     30.45 o 
   0  15   9      280.41      246.80     21.86 o 
   1  15   9      902.93      920.21     44.56 o 
   2  15   9       69.64       81.74     15.69 o 
   3  15   9      124.80      122.93     17.93 o 
  -6  16   9      434.72      472.02     32.97 o 
  -5  16   9      182.03      191.00     14.30 o 
  -4  16   9      579.33      574.36     23.51 o 
  -3  16   9      422.53      421.63     19.58 o 
  -2  16   9     1216.16     1229.24     36.99 o 
  -1  16   9      492.55      492.66     30.54 o 
   0  16   9      566.44      560.10     33.72 o 
   1  16   9       37.48       39.61     13.36 o 
   2  16   9      337.90      301.45     25.50 o 
   3  16   9      455.93      461.37     31.57 o 
  -6  17   9       62.28       58.01     14.95 o 
  -5  17   9      156.30      159.09     13.21 o 
  -4  17   9      709.92      695.27     26.22 o 
  -3  17   9     1381.20     1366.93     40.73 o 
  -2  17   9       10.97        7.99      6.72 o 
  -1  17   9      570.43      549.17     33.44 o 
   0  17   9      417.67      399.80     28.77 o 
   1  17   9       83.57       82.67     16.16 o 
   2  17   9        4.54       -5.42      9.81 o 
  -5  18   9        3.60        6.16     10.84 o 
  -4  18   9      301.05      304.80     17.96 o 
  -3  18   9       60.33       78.13     10.50 o 
  -2  18   9        7.55        5.84      7.13 o 
  -1  18   9      192.10      192.43     21.11 o 
   0  18   9      586.99      550.11     34.28 o 
   1  18   9       32.19       35.22     13.73 o 
  -4  19   9      268.51      296.80     17.54 o 
  -3  19   9      558.59      598.57     24.93 o 
  -2  19   9       31.25       19.15     11.12 o 
  -1  19   9      411.92      400.55     29.33 o 
   0  19   9      191.13      175.99     21.39 o 
  -2  20   9      646.04      661.83     38.39 o 
  -4 -18  10       17.40       23.82     13.45 o 
  -3 -18  10        5.07       13.83     12.80 o 
  -2 -18  10      479.90      538.34     36.15 o 
  -1 -18  10      696.99      844.36     46.33 o 
   0 -18  10        3.41       -0.19     11.86 o 
  -5 -17  10      822.03      986.76     49.88 o 
  -4 -17  10      832.57      914.14     47.82 o 
  -3 -17  10       99.80      112.38     18.87 o 
  -2 -17  10      402.63      457.54     33.44 o 
  -1 -17  10      182.42      200.37     22.98 o 
   0 -17  10      192.69      199.53     22.51 o 
   1 -17  10      219.77      282.76     25.03 o 
  -5 -16  10      107.37      127.32     19.43 o 
  -4 -16  10      359.04      387.38     29.33 o 
  -3 -16  10      635.52      754.13     42.22 o 
  -2 -16  10      585.74      641.65     37.83 o 
  -1 -16  10      556.75      631.85     38.02 o 
   0 -16  10       15.07       16.63     13.08 o 
   1 -16  10      444.93      490.89     32.79 o 
  -6 -15  10      314.16      303.31     25.59 o 
  -5 -15  10      115.40      117.61     18.03 o 
  -4 -15  10      357.96      378.23     29.33 o 
  -3 -15  10      432.95      482.20     32.41 o 
  -2 -15  10      314.61      353.66     27.18 o 
  -1 -15  10      608.24      671.08     37.74 o 
   0 -15  10     1573.37     1645.56     66.23 o 
   1 -15  10      375.60      439.04     29.61 o 
  -7 -14  10      136.66      142.62     14.02 o 
  -6 -14  10      862.11      865.56     44.00 o 
  -5 -14  10      358.67      341.70     26.71 o 
  -4 -14  10      829.58      874.44     44.37 o 
  -3 -14  10     2921.09     2962.61    103.68 o 
  -2 -14  10       78.82       93.32     16.44 o 
  -1 -14  10       78.49       77.44     15.60 o 
   0 -14  10       25.34       36.71     13.36 o 
   1 -14  10       37.31       43.06     14.20 o 
   3 -14  10      425.66      485.84     35.68 o 
  -7 -13  10      225.94      235.70     16.98 o 
  -6 -13  10      406.44      394.20     27.84 o 
  -5 -13  10      386.74      378.04     27.46 o 
  -4 -13  10      595.05      610.08     35.40 o 
  -3 -13  10     1312.10     1268.10     54.92 o 
  -2 -13  10      593.94      659.87     36.52 o 
  -1 -13  10      737.19      717.03     37.74 o 
   0 -13  10     2395.55     2665.39     93.31 o 
   1 -13  10      465.36      525.91     31.29 o 
   3 -13  10       66.35       69.50     17.19 o 
  -7 -12  10      389.61      392.84     20.65 o 
  -6 -12  10      239.68      223.72     22.04 o 
  -5 -12  10      150.60      161.70     18.96 o 
  -4 -12  10      504.97      455.30     29.42 o 
  -3 -12  10     1703.30     1705.06     66.88 o 
  -2 -12  10     1571.73     1628.38     64.26 o 
  -1 -12  10      901.07      948.37     43.90 o 
   0 -12  10       88.65      107.33     16.72 o 
   1 -12  10      985.12     1114.91     47.73 o 
   2 -12  10      360.93      435.87     27.56 o 
   3 -12  10      174.52      184.21     23.17 o 
   4 -12  10       89.01      113.41     20.64 o 
  -8 -11  10       77.35       87.04     12.09 o 
  -7 -11  10      231.94      222.12     15.87 o 
  -6 -11  10       24.58       28.02     12.24 o 
  -5 -11  10     1649.47     1711.23     66.41 o 
  -4 -11  10     1630.11     1679.00     65.57 o 
  -3 -11  10      235.09      198.97     19.90 o 
  -2 -11  10     1468.69     1523.48     60.43 o 
  -1 -11  10      321.99      323.21     24.47 o 
   0 -11  10      323.66      341.70     25.13 o 
   1 -11  10      607.13      570.20     31.20 o 
   2 -11  10      715.11      686.96     33.81 o 
   3 -11  10       63.81       89.40     18.12 o 
   4 -11  10      488.73      484.63     35.49 o 
  -8 -10  10      873.99      903.59     32.03 o 
  -7 -10  10     1254.65     1214.95     38.02 o 
  -6 -10  10      185.98      164.50     18.40 o 
  -5 -10  10      212.44      197.47     20.46 o 
  -4 -10  10      182.26      169.82     18.40 o 
  -3 -10  10      246.72      211.48     19.99 o 
  -2 -10  10     2092.30     2076.27     75.38 o 
  -1 -10  10     1982.43     2010.60     73.04 o 
   0 -10  10       63.29       45.49     11.77 o 
   1 -10  10     1789.81     1950.26     70.34 o 
   2 -10  10      474.40      493.50     28.21 o 
   3 -10  10       61.10       56.14     15.32 o 
   4 -10  10       19.26       25.60     14.20 o 
  -8  -9  10       28.78       33.42      9.56 o 
  -7  -9  10      451.92      426.32     20.26 o 
  -6  -9  10      283.95      292.42     16.63 o 
  -5  -9  10     1076.86     1205.71     50.53 o 
  -4  -9  10      680.42      719.84     36.52 o 
  -3  -9  10      489.77      508.07     30.45 o 
  -2  -9  10      812.50      854.35     40.45 o 
  -1  -9  10      793.87      821.66     38.67 o 
   0  -9  10     1058.57     1103.89     46.33 o 
   1  -9  10      445.43      461.28     26.53 o 
   2  -9  10      676.58      685.56     33.44 o 
   3  -9  10       80.09       78.09     16.53 o 
   4  -9  10      509.66      477.81     34.75 o 
  -8  -8  10      281.21      280.29     17.64 o 
  -7  -8  10      602.20      618.51     24.61 o 
  -6  -8  10     1216.34     1225.79     36.43 o 
  -5  -8  10       32.47       49.60     11.77 o 
  -4  -8  10     1807.19     1783.25     66.41 o 
  -3  -8  10     3321.36     3254.70    107.14 o 
  -2  -8  10      476.76      482.10     28.02 o 
  -1  -8  10      912.37      910.59     40.82 o 
   0  -8  10       93.64       80.71     13.17 o 
   1  -8  10      409.32      414.76     24.66 o 
   2  -8  10      376.03      381.78     23.82 o 
   3  -8  10      588.16      530.02     34.75 o 
   4  -8  10       18.94       41.29     14.85 o 
   5  -8  10      137.89      166.37     24.01 o 
  -9  -7  10      887.36      937.63     49.51 o 
  -8  -7  10      238.54      226.31     15.84 o 
  -7  -7  10      904.71      933.45     31.09 o 
  -6  -7  10     1017.65      986.67     31.20 o 
  -5  -7  10       98.26       96.78     14.20 o 
  -4  -7  10      255.16      241.85     19.99 o 
  -3  -7  10      701.63      693.22     34.56 o 
  -1  -7  10     1668.61     1691.99     62.58 o 
   0  -7  10     3094.67     3151.67    102.19 o 
   1  -7  10      441.70      420.36     25.03 o 
   2  -7  10       93.60       87.06     12.70 o 
   3  -7  10      185.12      196.82     21.39 o 
   4  -7  10        5.92       -1.40     11.49 o 
   5  -7  10       27.16       25.41     14.76 o 
  -9  -6  10      143.83      138.44     20.36 o 
  -8  -6  10      332.94      355.16     18.74 o 
  -7  -6  10      560.48      567.85     22.81 o 
  -6  -6  10     1445.01     1504.80     41.47 o 
  -5  -6  10       65.94       44.56     11.40 o 
  -4  -6  10      579.83      612.14     31.57 o 
  -3  -6  10     2771.91     2800.55     93.22 o 
  -2  -6  10      872.85      839.69     37.92 o 
  -1  -6  10      499.84      480.70     26.71 o 
   0  -6  10      261.07      271.74     19.90 o 
   1  -6  10      740.47      710.87     32.88 o 
   2  -6  10      370.58      337.31     21.76 o 
   3  -6  10     1332.39     1289.31     59.87 o 
   4  -6  10      351.53      340.40     28.86 o 
   5  -6  10       64.13       73.33     17.94 o 
  -9  -5  10      522.32      517.13     34.93 o 
  -8  -5  10      154.09      152.16     12.92 o 
  -7  -5  10     1262.55     1249.98     37.08 o 
  -6  -5  10      819.12      854.62     27.84 o 
  -5  -5  10      957.15      893.13     39.60 o 
  -4  -5  10     2214.64     2343.78     80.33 o 
  -3  -5  10      402.70      381.87     24.19 o 
  -2  -5  10     1577.86     1534.31     57.35 o 
  -1  -5  10      473.63      475.75     26.90 o 
   0  -5  10     1131.74     1051.40     43.15 o 
   1  -5  10      548.16      550.11     28.49 o 
   2  -5  10      789.92      718.81     32.60 o 
   3  -5  10      114.16      114.02     10.53 o 
   4  -5  10      513.02      502.56     34.47 o 
   5  -5  10      205.83      170.76     23.45 o 
  -9  -4  10      107.35      127.42     19.71 o 
  -8  -4  10     1685.47     1722.81     70.24 o 
  -7  -4  10      506.24      546.71     21.99 o 
  -6  -4  10      400.31      416.01     18.09 o 
  -5  -4  10      273.17      246.80     19.34 o 
  -4  -4  10        4.84        8.03      7.94 o 
  -3  -4  10      159.74      182.43     16.35 o 
  -2  -4  10     3930.73     4005.04    125.17 o 
  -1  -4  10     3746.96     3779.74    118.63 o 
   0  -4  10       15.93       19.43      8.22 o 
   1  -4  10     2327.84     2246.92     75.75 o 
   2  -4  10      789.22      734.23     32.97 o 
   3  -4  10      205.16      202.83     13.35 o 
   4  -4  10      271.11      219.89     23.63 o 
   5  -4  10      104.09       89.68     18.68 o 
  -9  -3  10       41.99       29.52     14.39 o 
  -8  -3  10      191.78      178.04     21.11 o 
  -7  -3  10      375.72      378.26     17.85 o 
  -6  -3  10      170.73      179.14     12.40 o 
  -5  -3  10      947.24      933.29     39.98 o 
  -4  -3  10      528.01      506.11     27.09 o 
  -3  -3  10      104.13      102.10     12.98 o 
  -2  -3  10     3047.77     3156.80    101.72 o 
  -1  -3  10      663.59      685.84     32.69 o 
   0  -3  10      565.67      550.20     27.56 o 
   1  -3  10      620.48      571.32     28.77 o 
   2  -3  10      796.39      715.57     24.58 o 
   3  -3  10        4.13       11.06      6.38 o 
   4  -3  10      965.52      932.45     49.04 o 
   5  -3  10      625.33      621.85     40.17 o 
  -9  -2  10      219.51      217.84     24.01 o 
  -8  -2  10      845.80      925.17     46.05 o 
  -7  -2  10     1369.30     1344.04     38.39 o 
  -6  -2  10      726.55      743.58     25.11 o 
  -5  -2  10      474.39      483.97     26.34 o 
  -4  -2  10      433.59      392.70     23.35 o 
  -3  -2  10     3715.39     3711.37    116.67 o 
  -2  -2  10     2999.44     2907.97     94.62 o 
  -1  -2  10     2246.76     2122.60     72.39 o 
   0  -2  10      106.39      116.49     13.73 o 
   1  -2  10     1259.28     1189.17     46.05 o 
   2  -2  10      553.29      539.09     20.72 o 
   3  -2  10      640.60      643.45     23.91 o 
   4  -2  10       93.10       91.83     17.84 o 
   5  -2  10      267.71      260.72     27.18 o 
  -9  -1  10      537.81      603.08     38.02 o 
  -8  -1  10      159.43      156.75     20.08 o 
  -7  -1  10     1106.34     1210.66     35.68 o 
  -6  -1  10     1297.18     1305.56     36.52 o 
  -5  -1  10       68.67       85.38     11.96 o 
  -4  -1  10      460.45      475.94     25.87 o 
  -3  -1  10     3755.64     3586.95    113.30 o 
  -2  -1  10     2766.85     2753.38     90.14 o 
  -1  -1  10     3065.28     2944.49     95.18 o 
   0  -1  10     6965.10     6567.68    194.10 o 
   1  -1  10      819.12      787.57     34.56 o 
   2  -1  10      210.74      206.88     12.92 o 
   3  -1  10       76.39       89.46     10.25 o 
   4  -1  10      216.05      241.66     24.75 o 
   5  -1  10      200.78      226.99     25.69 o 
  -9   0  10       83.35       77.16     16.91 o 
  -8   0  10        1.05       -9.99      9.90 o 
  -7   0  10      859.54      900.04     29.09 o 
  -6   0  10     1694.71     1647.15     43.43 o 
  -5   0  10       83.69       79.83      8.12 o 
  -4   0  10     2096.38     2111.76     72.48 o 
  -3   0  10     6826.98     6980.45    205.87 o 
  -2   0  10     1864.33     1759.24     62.58 o 
  -1   0  10       80.81       81.27     12.14 o 
   0   0  10       54.86       71.46     12.80 o 
   1   0  10      149.04      120.69     13.54 o 
   2   0  10      561.12      542.75     21.01 o 
   3   0  10     2476.69     2488.66     62.30 o 
   4   0  10      632.29      631.38     38.95 o 
   5   0  10       70.80       99.02     19.15 o 
  -9   1  10      580.26      652.02     39.04 o 
  -8   1  10      156.60      147.41     18.77 o 
  -7   1  10     1142.36     1197.30     35.21 o 
  -6   1  10     1352.39     1350.86     37.36 o 
  -5   1  10       80.98       79.69      8.09 o 
  -4   1  10      569.07      565.06     28.77 o 
  -3   1  10     3687.48     3719.96    116.95 o 
  -2   1  10     2680.36     2687.81     88.36 o 
  -1   1  10     3064.52     2862.38     92.85 o 
   0   1  10     6917.93     6415.24    190.08 o 
   1   1  10      870.16      837.17     36.52 o 
   2   1  10      216.21      215.88     13.79 o 
   3   1  10       70.77       84.80     10.13 o 
   4   1  10      217.82      227.74     23.17 o 
   5   1  10      195.07      213.35     24.29 o 
  -9   2  10      217.38      259.69     25.50 o 
  -8   2  10      872.64      923.86     46.05 o 
  -7   2  10     1313.88     1296.59     37.18 o 
  -6   2  10      783.53      721.36     24.34 o 
  -5   2  10      483.21      520.30     19.02 o 
  -4   2  10      409.95      415.88     24.29 o 
  -3   2  10     3760.06     3782.73    118.72 o 
  -2   2  10     3036.40     3004.74     96.96 o 
  -1   2  10     2270.47     2036.01     70.34 o 
   0   2  10      102.42       96.03     13.82 o 
   1   2  10     1288.13     1211.78     47.64 o 
   2   2  10      614.55      619.71     22.97 o 
   3   2  10      596.16      587.71     22.70 o 
   4   2  10       94.86       88.18     16.81 o 
   5   2  10      273.90      231.19     24.75 o 
  -9   3  10       43.20       48.48     14.76 o 
  -8   3  10      194.21      198.69     22.04 o 
  -7   3  10      379.35      398.04     18.24 o 
  -6   3  10      145.03      147.92     11.37 o 
  -5   3  10      976.65     1012.17     29.52 o 
  -4   3  10      541.37      525.63     27.46 o 
  -3   3  10       93.75       64.08     12.05 o 
  -2   3  10     3093.24     2943.18     95.84 o 
  -1   3  10      701.90      657.16     32.04 o 
   0   3  10      566.17      522.27     27.93 o 
   1   3  10      667.14      650.37     22.96 o 
   2   3  10      813.06      781.35     26.63 o 
   3   3  10        3.97        1.31      6.08 o 
   4   3  10      973.96     1011.79     50.91 o 
   5   3  10      624.71      645.39     40.35 o 
  -9   4  10      110.40      152.54     21.30 o 
  -8   4  10     1698.20     1850.31     74.35 o 
  -7   4  10      483.18      520.22     31.67 o 
  -6   4  10      376.88      366.09     16.95 o 
  -5   4  10      230.31      210.62     12.39 o 
  -4   4  10        9.93       18.59      7.85 o 
  -3   4  10      193.59      171.04     16.53 o 
  -2   4  10     3909.47     3985.24    124.79 o 
  -1   4  10     3759.75     3774.51    119.19 o 
   0   4  10       12.81        6.54      8.69 o 
   1   4  10     2346.79     2305.49     57.73 o 
   2   4  10      833.89      821.58     27.40 o 
   3   4  10      199.52      206.42     14.20 o 
   4   4  10      259.48      241.39     16.28 o 
   5   4  10       98.45       86.13     17.65 o 
  -9   5  10      535.92      568.52     36.71 o 
  -8   5  10      142.83      146.94     19.62 o 
  -7   5  10     1307.76     1254.28     54.55 o 
  -6   5  10      805.85      844.58     27.24 o 
  -5   5  10      993.98      973.59     29.05 o 
  -4   5  10     2166.66     2170.89     74.54 o 
  -3   5  10      374.50      356.37     22.70 o 
  -2   5  10     1487.48     1403.73     53.52 o 
  -1   5  10      466.90      413.64     24.85 o 
   0   5  10     1152.41     1096.05     45.30 o 
   1   5  10      556.21      556.15     21.05 o 
   2   5  10      790.46      758.54     26.15 o 
   3   5  10      106.76       87.88     10.07 o 
   4   5  10      530.76      564.35     23.42 o 
   5   5  10      214.72      220.92     23.73 o 
  -9   6  10      152.87      143.39     21.20 o 
  -8   6  10      336.07      345.16     27.28 o 
  -7   6  10      570.60      651.93     36.43 o 
  -6   6  10     1473.88     1507.04     41.29 o 
  -5   6  10       60.15       66.00      8.06 o 
  -4   6  10      582.29      602.52     30.26 o 
  -3   6  10     2798.93     2827.08     93.50 o 
  -2   6  10      877.72      790.46     35.96 o 
  -1   6  10      494.53      454.83     26.43 o 
   0   6  10      251.01      221.48     19.24 o 
   1   6  10      723.32      707.33     24.36 o 
   2   6  10      377.50      379.64     17.63 o 
   3   6  10     1330.86     1399.15     40.73 o 
   4   6  10      329.37      324.39     18.20 o 
   5   6  10       67.20       61.09     15.97 o 
  -9   7  10      879.89      938.84     49.97 o 
  -8   7  10      235.63      262.49     25.22 o 
  -7   7  10      877.75      979.19     46.98 o 
  -6   7  10      955.90      957.15     30.26 o 
  -5   7  10      106.00      105.79      9.42 o 
  -4   7  10      267.62      253.34     19.34 o 
  -3   7  10      702.63      719.74     34.56 o 
  -2   7  10      321.57      332.18     22.14 o 
  -1   7  10     1697.83     1622.68     60.71 o 
   0   7  10     3147.44     3344.27    108.91 o 
   1   7  10      446.64      447.92     26.81 o 
   2   7  10       80.94       79.06      9.27 o 
   3   7  10      191.28      208.56     14.39 o 
   4   7  10        6.03        3.65      7.66 o 
   5   7  10       26.76       31.20     14.01 o 
  -8   8  10      260.51      308.26     27.28 o 
  -7   8  10      615.71      611.95     35.31 o 
  -6   8  10     1299.48     1347.87     38.67 o 
  -5   8  10       21.70       54.69      7.70 o 
  -4   8  10     1821.64     1751.39     64.26 o 
  -3   8  10     3363.96     3279.73    106.86 o 
  -2   8  10      464.80      458.10     26.62 o 
  -1   8  10      903.50      851.27     38.86 o 
   0   8  10      104.61      121.81     15.88 o 
   1   8  10      403.71      391.49     26.06 o 
   2   8  10      369.83      375.33     25.69 o 
   3   8  10      590.40      574.31     31.85 o 
   4   8  10       21.46       32.13     12.24 o 
  -8   9  10       28.67       39.23     14.67 o 
  -7   9  10      471.87      544.78     34.00 o 
  -6   9  10      285.30      282.28     15.99 o 
  -5   9  10     1059.87     1102.30     32.97 o 
  -4   9  10      680.04      708.71     24.06 o 
  -3   9  10      478.56      516.76     29.24 o 
  -2   9  10      816.34      762.35     36.71 o 
  -1   9  10      789.06      781.03     37.55 o 
   0   9  10     1023.89     1083.06     46.89 o 
   1   9  10      445.96      448.85     27.65 o 
   2   9  10      665.12      626.06     33.44 o 
   3   9  10       89.92       84.35     14.85 o 
   4   9  10      514.02      577.48     33.72 o 
  -8  10  10      877.49      891.63     47.08 o 
  -7  10  10     1244.92     1293.51     58.01 o 
  -6  10  10      172.54      174.75     13.04 o 
  -5  10  10      201.91      204.87     13.83 o 
  -4  10  10      166.82      180.04     12.62 o 
  -3  10  10      229.81      227.83     19.34 o 
  -2  10  10     1978.56     1957.73     71.55 o 
  -1  10  10     1990.87     2042.83     74.07 o 
   0  10  10       67.10       63.61     12.80 o 
   1  10  10     1755.67     1716.65     65.57 o 
   2  10  10      483.40      494.81     30.08 o 
   3  10  10       46.27       34.75     12.05 o 
   4  10  10       15.19       13.17     11.02 o 
  -8  11  10       76.16       94.26     18.59 o 
  -7  11  10      222.02      238.01     24.10 o 
  -6  11  10       15.92       13.48      6.88 o 
  -5  11  10     1647.17     1784.18     47.82 o 
  -4  11  10     1629.36     1692.27     45.21 o 
  -3  11  10      246.22      207.84     19.90 o 
  -2  11  10     1551.37     1473.32     58.38 o 
  -1  11  10      301.04      315.18     24.01 o 
   0  11  10      316.52      301.26     23.17 o 
   1  11  10      627.45      556.27     32.13 o 
   2  11  10      705.45      654.92     35.59 o 
   3  11  10       65.89       68.47     14.57 o 
   4  11  10      498.22      539.18     33.07 o 
  -7  12  10      378.23      431.20     31.57 o 
  -6  12  10      243.99      262.59     24.01 o 
  -5  12  10      135.74      127.91     11.49 o 
  -4  12  10      536.72      521.40     21.14 o 
  -3  12  10     1714.57     1773.62     67.35 o 
  -2  12  10     1519.71     1448.57     58.19 o 
  -1  12  10      930.07      938.93     43.43 o 
   0  12  10       99.22       91.92     15.60 o 
   1  12  10      961.88     1026.46     47.73 o 
   2  12  10      354.08      391.40     27.84 o 
   3  12  10      172.72      208.96     21.30 o 
   4  12  10       84.87       83.42     15.88 o 
  -7  13  10      231.93      255.86     25.78 o 
  -6  13  10      414.85      439.70     30.64 o 
  -5  13  10      388.81      392.21     18.90 o 
  -4  13  10      582.90      571.11     22.98 o 
  -3  13  10     1302.32     1383.65     56.98 o 
  -2  13  10      596.76      592.24     33.25 o 
  -1  13  10      718.49      661.18     35.87 o 
   0  13  10     2379.18     2412.25     87.06 o 
   1  13  10      467.92      480.89     31.01 o 
   2  13  10      399.12      430.82     29.70 o 
   3  13  10       63.97       66.51     15.41 o 
  -7  14  10      133.53      160.30     21.39 o 
  -6  14  10      863.97      850.71     44.56 o 
  -5  14  10      357.28      401.38     19.54 o 
  -4  14  10      838.62      863.37     29.75 o 
  -3  14  10     2900.92     3076.76    105.55 o 
  -2  14  10       85.09       96.78     15.97 o 
  -1  14  10       76.05       59.69     13.55 o 
   0  14  10       30.89       33.35     13.17 o 
   1  14  10       45.24       58.20     14.29 o 
   2  14  10      515.77      449.79     30.45 o 
   3  14  10      420.69      489.67     32.41 o 
  -6  15  10      327.31      374.77     29.05 o 
  -5  15  10      119.02      134.57     12.59 o 
  -4  15  10      352.64      355.05     18.09 o 
  -3  15  10      426.00      459.13     30.17 o 
  -2  15  10      310.79      292.29     24.38 o 
  -1  15  10      611.89      624.00     35.87 o 
   0  15  10     1576.53     1560.84     64.54 o 
   1  15  10      363.55      342.45     26.81 o 
   2  15  10       36.82       45.31     14.01 o 
  -6  16  10      275.67      295.56     26.15 o 
  -5  16  10       96.08       92.37     11.28 o 
  -4  16  10      361.86      368.42     18.99 o 
  -3  16  10      629.78      635.12     36.15 o 
  -2  16  10      585.16      626.06     36.52 o 
  -1  16  10      574.12      557.39     34.09 o 
   0  16  10       17.16       20.74     11.77 o 
   1  16  10      444.64      466.32     32.60 o 
   2  16  10      337.83      345.44     28.12 o 
  -5  17  10      823.06      932.64     32.42 o 
  -4  17  10      822.07      926.90     32.13 o 
  -3  17  10       96.14      102.76     16.25 o 
  -2  17  10      381.21      398.96     28.49 o 
  -1  17  10      192.89      168.89     20.55 o 
   0  17  10      193.64      216.72     22.42 o 
   1  17  10      234.49      260.35     25.13 o 
  -4  18  10       14.89       18.89      7.79 o 
  -3  18  10        2.79        2.43     10.28 o 
  -2  18  10      490.52      481.82     32.04 o 
  -1  18  10      711.67      712.83     40.17 o 
   0  18  10        2.72       13.45     11.02 o 
  -3 -17  11       37.91       40.17     14.48 o 
  -2 -17  11      178.80      192.71     24.19 o 
  -1 -17  11       69.25       82.95     18.22 o 
  -4 -16  11      231.99      273.05     25.59 o 
  -3 -16  11      482.15      574.96     36.99 o 
  -2 -16  11      538.13      558.70     36.24 o 
  -1 -16  11      166.03      200.93     23.73 o 
   0 -16  11      223.15      277.35     26.81 o 
  -5 -15  11      238.88      264.74     25.69 o 
  -4 -15  11      588.32      618.40     37.64 o 
  -3 -15  11       18.98       35.68     14.29 o 
  -2 -15  11      772.66      810.26     43.53 o 
  -1 -15  11     1336.53     1581.20     66.51 o 
   0 -15  11      156.03      180.47     21.67 o 
   1 -15  11      119.30      126.58     19.06 o 
  -6 -14  11       27.42       32.32     13.36 o 
  -5 -14  11      492.30      534.13     34.37 o 
  -4 -14  11      656.62      740.96     40.73 o 
  -3 -14  11       39.91       51.84     14.85 o 
  -2 -14  11       31.25       51.56     14.85 o 
  -1 -14  11      605.79      734.88     41.19 o 
   0 -14  11       51.56       59.69     15.97 o 
   1 -14  11      757.11      841.93     42.97 o 
  -6 -13  11      387.06      413.73     30.08 o 
  -5 -13  11      353.61      379.35     28.77 o 
  -4 -13  11      983.67     1049.06     49.69 o 
  -3 -13  11      116.86       84.54     16.63 o 
  -2 -13  11      641.86      648.29     36.99 o 
  -1 -13  11     1672.31     1810.24     71.36 o 
   0 -13  11      309.99      309.76     25.78 o 
   1 -13  11       58.48       69.97     15.23 o 
  -7 -12  11      187.22      225.68     22.88 o 
  -6 -12  11       32.05       47.55     13.64 o 
  -5 -12  11      469.39      434.28     29.80 o 
  -4 -12  11      763.95      768.04     40.35 o 
  -3 -12  11     1344.62     1424.19     60.34 o 
  -2 -12  11      616.93      679.48     38.02 o 
  -1 -12  11      537.63      575.71     34.75 o 
   0 -12  11      698.04      768.89     40.17 o 
   1 -12  11      528.22      533.01     31.67 o 
   3 -12  11      180.85      205.23     25.31 o 
  -7 -11  11      254.87      275.29     23.91 o 
  -6 -11  11     1038.13      974.62     46.24 o 
  -5 -11  11      911.14      847.53     42.41 o 
  -4 -11  11      134.10      121.53     17.37 o 
  -3 -11  11      163.31      152.08     19.43 o 
  -2 -11  11       18.72       12.05     11.68 o 
  -1 -11  11      202.63      193.27     20.27 o 
   0 -11  11     1211.68     1308.73     55.11 o 
   1 -11  11      810.68      782.90     38.76 o 
   3 -11  11      648.49      647.82     41.19 o 
  -7 -10  11      176.56      149.18     18.59 o 
  -6 -10  11      210.82      203.26     20.74 o 
  -5 -10  11      431.19      396.72     28.02 o 
  -4 -10  11      144.30      123.12     17.09 o 
  -3 -10  11     1329.52     1367.11     57.17 o 
  -2 -10  11      735.89      782.24     39.60 o 
  -1 -10  11      166.89      145.07     17.65 o 
   0 -10  11      957.64     1024.59     46.52 o 
   1 -10  11      116.26      123.21     16.35 o 
   2 -10  11       23.43       33.25     11.30 o 
   3 -10  11      115.00      135.64     20.64 o 
  -8  -9  11      215.97      218.86     21.58 o 
  -7  -9  11      109.32       88.93     15.88 o 
  -6  -9  11     1034.79     1015.71     46.80 o 
  -5  -9  11     1130.09     1092.40     49.04 o 
  -4  -9  11     1223.36     1240.17     52.96 o 
  -3  -9  11      315.84      328.91     24.75 o 
  -2  -9  11      418.13      401.20     26.90 o 
  -1  -9  11      770.68      849.03     40.91 o 
   0  -9  11      948.00      916.76     42.13 o 
   1  -9  11      638.57      656.79     34.56 o 
   2  -9  11       27.98       34.47     11.68 o 
   3  -9  11      406.41      371.59     29.98 o 
   4  -9  11      155.68      157.12     22.70 o 
  -8  -8  11      759.14      835.95     41.75 o 
  -7  -8  11      961.37      917.97     44.09 o 
  -6  -8  11       42.33       31.29     12.14 o 
  -5  -8  11     1637.49     1821.45     69.59 o 
  -4  -8  11     1200.13     1253.81     53.15 o 
  -3  -8  11      109.18      138.44     16.91 o 
  -2  -8  11      346.91      356.09     25.22 o 
  -1  -8  11      497.02      525.54     30.45 o 
   0  -8  11      134.14      145.26     17.09 o 
   1  -8  11     1221.89     1235.13     50.53 o 
   2  -8  11     1136.08     1183.38     48.29 o 
   3  -8  11      114.80      101.26     18.59 o 
   4  -8  11       80.66      100.61     19.52 o 
  -8  -7  11      315.48      318.91     24.57 o 
  -7  -7  11       75.78       79.87     14.67 o 
  -6  -7  11      128.93      105.09     15.51 o 
  -5  -7  11     1629.55     1540.95     60.62 o 
  -4  -7  11     2244.83     2316.79     82.20 o 
  -3  -7  11      132.58      118.54     15.60 o 
  -2  -7  11     1170.89     1268.57     52.50 o 
  -1  -7  11     1592.45     1574.67     60.43 o 
   0  -7  11       52.28       64.17     13.08 o 
   1  -7  11      203.58      172.25     17.37 o 
   2  -7  11       32.28       49.98     11.86 o 
   3  -7  11       18.26       15.88     11.21 o 
   4  -7  11      204.41      155.07     21.76 o 
  -8  -6  11      884.49     1002.54     46.14 o 
  -7  -6  11     1722.96     1760.17     67.35 o 
  -6  -6  11       48.33       61.84     13.36 o 
  -5  -6  11     1571.90     1508.07     59.31 o 
  -4  -6  11      552.86      514.89     29.80 o 
  -3  -6  11      465.68      437.55     26.90 o 
  -2  -6  11      465.15      467.53     28.30 o 
  -1  -6  11     1189.47     1107.44     46.80 o 
   0  -6  11      248.71      272.77     21.30 o 
   1  -6  11      616.45      570.85     30.36 o 
   2  -6  11     1091.71     1112.20     45.49 o 
   3  -6  11       75.32       73.52     16.07 o 
   4  -6  11       76.88       78.65     17.47 o 
  -8  -5  11      171.07      174.89     13.91 o 
  -7  -5  11      322.04      328.53     24.01 o 
  -6  -5  11     2075.77     2081.78     75.29 o 
  -5  -5  11      723.88      748.62     36.80 o 
  -4  -5  11      487.95      483.32     28.12 o 
  -3  -5  11      181.60      185.70     17.75 o 
  -2  -5  11      619.54      568.52     30.64 o 
  -1  -5  11      626.24      608.49     31.57 o 
   0  -5  11     1250.74     1185.16     48.10 o 
   1  -5  11      525.37      438.67     25.97 o 
   2  -5  11       79.04       93.13     13.55 o 
   3  -5  11      745.28      670.89     40.07 o 
   4  -5  11      172.37      170.10     22.32 o 
  -9  -4  11      723.63      848.84     45.49 o 
  -8  -4  11      393.80      386.87     19.61 o 
  -7  -4  11      285.23      258.76     21.95 o 
  -6  -4  11       98.50       87.53     14.48 o 
  -5  -4  11      598.97      563.66     30.45 o 
  -4  -4  11      329.03      368.89     24.38 o 
  -3  -4  11      861.36      841.18     38.67 o 
  -2  -4  11     1890.90     1915.70     69.12 o 
  -1  -4  11      360.41      327.23     22.88 o 
   0  -4  11     1190.89     1139.11     46.33 o 
   1  -4  11      201.86      184.58     16.81 o 
   2  -4  11       30.44       23.86      7.05 o 
   3  -4  11      285.27      277.07     25.31 o 
   4  -4  11      233.26      235.68     25.31 o 
  -9  -3  11      298.40      319.10     27.18 o 
  -8  -3  11      141.31      121.53     18.31 o 
  -7  -3  11      810.62      780.93     37.64 o 
  -6  -3  11     3632.05     3623.75    117.32 o 
  -5  -3  11     1008.10      947.99     42.03 o 
  -4  -3  11      130.89      111.44     14.29 o 
  -3  -3  11      279.52      240.35     19.15 o 
  -2  -3  11      440.91      428.77     25.69 o 
  -1  -3  11      695.66      654.73     32.32 o 
   0  -3  11     1667.15     1563.36     58.38 o 
   1  -3  11      821.85      809.52     36.71 o 
   2  -3  11       58.76       57.38      8.85 o 
   3  -3  11     1190.42     1195.52     36.80 o 
   4  -3  11      314.85      320.87     28.40 o 
  -9  -2  11      486.07      489.30     34.37 o 
  -8  -2  11      683.94      776.54     41.66 o 
  -7  -2  11      495.55      497.33     29.24 o 
  -6  -2  11       82.83       82.11     14.01 o 
  -5  -2  11     1199.96     1128.08     46.89 o 
  -4  -2  11      298.42      290.61     21.11 o 
  -3  -2  11      146.07      115.09     13.92 o 
  -2  -2  11      100.57      122.00     14.95 o 
  -1  -2  11     1211.97     1114.26     46.05 o 
   0  -2  11     1323.95     1271.84     50.25 o 
   1  -2  11      957.74      889.30     38.58 o 
   2  -2  11     1236.52     1122.95     34.37 o 
   3  -2  11      201.06      204.22     13.98 o 
   4  -2  11      180.94      174.21     22.51 o 
   5  -2  11       19.33       19.99     14.29 o 
  -9  -1  11       54.49       57.92     16.63 o 
  -8  -1  11      369.93      412.14     30.26 o 
  -7  -1  11      426.88      389.53     24.94 o 
  -6  -1  11      568.65      592.52     31.01 o 
  -5  -1  11     1919.86     1811.73     66.13 o 
  -4  -1  11     2143.38     1962.68     69.87 o 
  -3  -1  11      342.54      348.34     22.23 o 
  -2  -1  11     1077.30     1078.02     45.02 o 
  -1  -1  11     4406.44     4170.00    130.49 o 
   0  -1  11      746.22      725.36     34.65 o 
   1  -1  11      305.50      272.30     20.08 o 
   2  -1  11       97.34      104.35     10.78 o 
   3  -1  11      268.78      274.31     16.22 o 
   4  -1  11      364.22      411.49     32.13 o 
   5  -1  11      328.65      316.48     29.24 o 
  -9   0  11        0.72        4.67     12.52 o 
  -8   0  11     1336.86     1443.52     61.93 o 
  -7   0  11      766.80      815.59     38.30 o 
  -6   0  11       38.51       36.80     10.37 o 
  -5   0  11     2874.30     2871.07     95.46 o 
  -4   0  11      959.30      969.57     41.94 o 
  -3   0  11       42.31       45.59     10.09 o 
  -2   0  11       33.91       45.49     10.65 o 
  -1   0  11     2646.03     2615.41     87.90 o 
   0   0  11      407.39      391.77     24.66 o 
   1   0  11     1186.24     1122.48     45.96 o 
   2   0  11     2664.04     2616.54     65.57 o 
   3   0  11      194.61      201.55     14.24 o 
   4   0  11      102.45      134.89     20.46 o 
   5   0  11       21.13       23.26     13.55 o 
  -9   1  11       57.45       65.39     16.07 o 
  -8   1  11      367.14      399.62     29.52 o 
  -7   1  11      413.08      415.13     25.97 o 
  -6   1  11      580.60      618.86     31.76 o 
  -5   1  11     1898.30     1938.30     69.68 o 
  -4   1  11     2191.07     2187.33     76.31 o 
  -3   1  11      344.61      352.82     22.42 o 
  -2   1  11     1023.07      908.63     39.60 o 
  -1   1  11     4310.17     4200.54    131.33 o 
   0   1  11      747.67      753.38     35.78 o 
   1   1  11      307.47      290.52     21.11 o 
   2   1  11       94.01      103.59     10.77 o 
   3   1  11      280.61      272.80     16.46 o 
   4   1  11      365.21      366.64     29.70 o 
   5   1  11      315.08      351.89     31.67 o 
  -9   2  11      497.22      536.00     35.31 o 
  -8   2  11      658.62      661.83     37.74 o 
  -7   2  11      514.25      555.98     22.36 o 
  -6   2  11       81.23       72.77     12.33 o 
  -5   2  11     1228.21     1111.36     46.24 o 
  -4   2  11      338.71      306.86     21.58 o 
  -3   2  11      166.61      169.36     15.88 o 
  -2   2  11      115.43       97.53     12.89 o 
  -1   2  11     1145.24     1105.76     45.86 o 
   0   2  11     1319.33     1252.04     50.44 o 
   1   2  11     1000.34      930.13     29.88 o 
   2   2  11     1229.51     1209.91     36.43 o 
   3   2  11      206.91      209.96     14.60 o 
   4   2  11      180.80      188.60     23.26 o 
   5   2  11       18.95        6.73     12.61 o 
  -9   3  11      298.34      403.18     31.29 o 
  -8   3  11      142.34      128.44     18.87 o 
  -7   3  11      817.86      879.45     29.18 o 
  -6   3  11     3626.70     3580.78    114.89 o 
  -5   3  11      973.93      947.99     41.66 o 
  -4   3  11      142.96      144.14     15.79 o 
  -3   3  11      244.04      222.23     18.49 o 
  -2   3  11      418.32      426.71     25.22 o 
  -1   3  11      719.55      686.49     34.28 o 
   0   3  11     1701.71     1695.91     63.14 o 
   1   3  11      838.58      773.45     26.47 o 
   2   3  11       59.65       63.00      9.24 o 
   3   3  11     1204.10     1251.38     38.39 o 
   4   3  11      331.33      331.24     28.02 o 
  -9   4  11      733.91      838.75     45.86 o 
  -8   4  11      365.35      330.12     27.65 o 
  -7   4  11      278.67      263.04     15.84 o 
  -6   4  11      100.22      119.38     15.32 o 
  -5   4  11      636.84      576.83     30.54 o 
  -4   4  11      335.24      308.73     21.67 o 
  -3   4  11      938.58      943.42     41.10 o 
  -2   4  11     1874.98     1840.97     66.69 o 
  -1   4  11      349.84      317.88     22.32 o 
   0   4  11     1180.36     1133.78     47.45 o 
   1   4  11      231.33      230.03     14.10 o 
   2   4  11       33.97       35.56      8.02 o 
   3   4  11      295.07      307.65     17.85 o 
   4   4  11      241.24      201.58     22.79 o 
  -8   5  11      180.30      240.44     24.57 o 
  -7   5  11      329.68      357.12     26.81 o 
  -6   5  11     2091.86     2073.84     73.98 o 
  -5   5  11      693.23      688.73     34.09 o 
  -4   5  11      494.15      473.14     26.99 o 
  -3   5  11      161.47      173.00     16.63 o 
  -2   5  11      611.22      584.86     30.82 o 
  -1   5  11      621.99      641.00     32.69 o 
   0   5  11     1301.48     1276.51     52.12 o 
   1   5  11      512.98      500.18     20.54 o 
   2   5  11       81.21       78.21     10.01 o 
   3   5  11      760.03      791.54     28.60 o 
   4   5  11      178.46      227.55     24.66 o 
  -8   6  11      868.07      940.24     47.92 o 
  -7   6  11     1773.13     1876.56     73.61 o 
  -6   6  11       48.44       50.54     12.24 o 
  -5   6  11     1547.94     1602.88     61.28 o 
  -4   6  11      559.55      543.66     29.70 o 
  -3   6  11      467.96      448.95     26.53 o 
  -2   6  11      459.80      464.08     26.99 o 
  -1   6  11     1182.34     1066.62     46.05 o 
   0   6  11      227.92      225.03     19.43 o 
   1   6  11      610.08      587.42     22.46 o 
   2   6  11     1095.77     1149.94     35.68 o 
   3   6  11       73.88       87.75     10.85 o 
   4   6  11       81.52      101.57     11.85 o 
  -8   7  11      328.96      365.71     29.70 o 
  -7   7  11       76.35      113.87     17.65 o 
  -6   7  11      121.83       91.64     13.92 o 
  -5   7  11     1633.39     1567.75     60.62 o 
  -4   7  11     2234.41     2285.78     80.33 o 
  -3   7  11      130.16      155.35     16.63 o 
  -2   7  11     1132.61     1172.45     49.04 o 
  -1   7  11     1623.79     1568.31     60.62 o 
   0   7  11       63.40       57.82     12.24 o 
   1   7  11      197.11      198.31     19.15 o 
   2   7  11       29.56       53.62     13.45 o 
   3   7  11       19.82       -2.15      9.15 o 
   4   7  11      202.97      212.70     21.95 o 
  -8   8  11      733.84      845.29     45.77 o 
  -7   8  11      991.40     1035.24     49.23 o 
  -6   8  11       44.75       39.98     11.40 o 
  -5   8  11     1619.47     1678.91     63.89 o 
  -4   8  11     1226.92     1189.45     49.97 o 
  -3   8  11      143.59      167.40     18.21 o 
  -2   8  11      350.39      349.36     24.19 o 
  -1   8  11      491.61      435.12     27.46 o 
   0   8  11      143.68      140.77     16.91 o 
   1   8  11     1218.84     1189.55     51.09 o 
   2   8  11     1128.87     1201.22     51.84 o 
   3   8  11      115.39      109.58     16.07 o 
   4   8  11       76.09       88.27     16.16 o 
  -8   9  11      220.69      213.07     24.47 o 
  -7   9  11      113.72      113.13     17.65 o 
  -6   9  11     1019.44     1059.06     46.52 o 
  -5   9  11     1145.16     1154.89     49.51 o 
  -4   9  11     1222.08     1260.54     52.59 o 
  -3   9  11      316.65      305.27     22.79 o 
  -2   9  11      408.13      404.39     26.43 o 
  -1   9  11      723.61      721.24     36.71 o 
   0   9  11      936.83     1032.25     46.52 o 
   1   9  11      634.10      651.18     35.12 o 
   2   9  11       25.47       31.11     11.49 o 
   3   9  11      413.34      412.61     28.40 o 
  -7  10  11      169.60      175.06     21.20 o 
  -6  10  11      230.93      220.73     20.74 o 
  -5  10  11      432.00      442.50     28.02 o 
  -4  10  11      171.03      160.30     17.75 o 
  -3  10  11     1346.41     1411.95     57.26 o 
  -2  10  11      733.88      751.04     37.92 o 
  -1  10  11      186.37      167.58     18.49 o 
   0  10  11      977.29     1010.58     46.33 o 
   1  10  11      124.03      120.97     16.91 o 
   2  10  11       21.05       13.17     10.56 o 
   3  10  11      115.43      150.40     18.96 o 
  -7  11  11      253.03      294.91     26.34 o 
  -6  11  11     1026.20     1076.34     47.73 o 
  -5  11  11      868.71      829.13     40.91 o 
  -4  11  11      138.90      121.44     16.44 o 
  -3  11  11      175.07      183.28     19.24 o 
  -2  11  11       20.23       20.74     10.84 o 
  -1  11  11      197.91      194.20     19.71 o 
   0  11  11     1181.72     1186.00     51.93 o 
   1  11  11      821.31      815.12     41.38 o 
   2  11  11       71.38       66.98     15.04 o 
   3  11  11      632.38      694.99     39.23 o 
  -7  12  11      197.39      245.96     24.75 o 
  -6  12  11       29.87       38.11     11.68 o 
  -5  12  11      472.16      449.79     29.42 o 
  -4  12  11      777.29      787.94     39.70 o 
  -3  12  11     1349.66     1379.91     57.45 o 
  -2  12  11      614.39      586.26     33.72 o 
  -1  12  11      542.43      505.27     31.38 o 
   0  12  11      711.90      727.97     38.95 o 
   1  12  11      517.39      516.29     32.88 o 
   2  12  11      530.01      593.55     35.59 o 
   3  12  11      193.65      219.33     23.07 o 
  -5  13  11      357.63      362.63     26.62 o 
  -4  13  11      995.37     1023.75     47.17 o 
  -3  13  11      121.71      102.10     16.53 o 
  -2  13  11      631.28      629.32     35.59 o 
  -1  13  11     1624.06     1570.28     64.08 o 
   0  13  11      300.32      313.31     26.25 o 
   1  13  11       55.83       48.20     14.57 o 
   2  13  11       96.17       91.26     17.47 o 
  -5  14  11      483.74      496.40     31.57 o 
  -4  14  11      677.71      655.20     36.52 o 
  -3  14  11       42.38       53.06     13.73 o 
  -2  14  11       32.80       31.29     12.89 o 
  -1  14  11      603.65      685.74     39.04 o 
   0  14  11       55.36       71.46     15.79 o 
   1  14  11      746.68      765.52     41.94 o 
   2  14  11      899.61      902.19     46.24 o 
  -5  15  11      235.61      294.91     25.03 o 
  -4  15  11      587.63      593.27     35.40 o 
  -3  15  11       17.08       37.55     12.89 o 
  -2  15  11      789.93      779.25     41.66 o 
  -1  15  11     1360.54     1353.57     59.59 o 
   0  15  11      159.50      148.15     20.36 o 
   1  15  11      117.36      112.47     18.77 o 
  -4  16  11      225.65      225.78     22.51 o 
  -3  16  11      480.88      567.58     34.75 o 
  -2  16  11      529.48      564.78     35.21 o 
  -1  16  11      156.23      173.19     21.48 o 
   0  16  11      212.84      201.58     22.51 o 
  -3  17  11       31.63       24.66     12.61 o 
  -2  17  11      184.18      170.20     20.64 o 
  -1  17  11       80.63       68.47     15.69 o 
  -3 -15  12      439.67      469.21     33.16 o 
  -2 -15  12      253.50      257.73     27.09 o 
  -1 -15  12      105.11      143.95     21.58 o 
  -4 -14  12        9.31       17.09     12.33 o 
  -3 -14  12      215.86      219.52     23.73 o 
  -2 -14  12      793.58      907.14     47.73 o 
  -1 -14  12       58.98       71.65     17.56 o 
   0 -14  12      856.53     1046.54     50.81 o 
  -5 -13  12      296.80      292.66     26.06 o 
  -4 -13  12        7.72        3.92     11.30 o 
  -3 -13  12      605.72      658.37     38.76 o 
  -2 -13  12      410.08      490.32     33.16 o 
  -1 -13  12      349.49      355.25     28.21 o 
   0 -13  12       93.22      115.93     18.96 o 
   1 -13  12      391.38      436.05     31.01 o 
  -6 -12  12      120.36      116.12     18.31 o 
  -5 -12  12      505.20      531.80     34.00 o 
  -4 -12  12     1059.43     1076.90     51.19 o 
  -3 -12  12      351.91      361.04     28.30 o 
  -2 -12  12      484.02      546.18     34.28 o 
  -1 -12  12      144.32      155.81     20.18 o 
   0 -12  12      253.60      290.61     25.13 o 
   1 -12  12      493.70      567.58     34.47 o 
  -6 -11  12       55.55       73.14     16.35 o 
  -5 -11  12        9.99       39.70     14.20 o 
  -4 -11  12       44.51       72.39     16.07 o 
  -3 -11  12      136.76      107.99     17.84 o 
  -2 -11  12      234.00      238.57     22.79 o 
  -1 -11  12     1301.98     1434.55     60.43 o 
   0 -11  12      461.62      477.62     30.92 o 
   1 -11  12      262.13      290.98     24.19 o 
  -7 -10  12      284.09      284.91     24.75 o 
  -6 -10  12       41.71       39.51     12.98 o 
  -5 -10  12      601.24      603.82     35.31 o 
  -4 -10  12     1831.51     1900.47     74.07 o 
  -3 -10  12      679.99      632.41     36.90 o 
  -2 -10  12      186.31      197.75     21.11 o 
  -1 -10  12      175.04      195.04     21.39 o 
   0 -10  12      190.49      172.35     19.71 o 
   1 -10  12      153.23      155.53     19.06 o 
  -7  -9  12      458.74      488.36     32.13 o 
  -6  -9  12      330.95      368.70     27.09 o 
  -5  -9  12      463.58      495.93     31.48 o 
  -4  -9  12       31.55       34.19     12.61 o 
  -3  -9  12      561.31      590.84     35.40 o 
  -2  -9  12      441.63      473.23     30.54 o 
  -1  -9  12      550.20      559.45     32.79 o 
   0  -9  12      222.21      233.34     21.95 o 
   1  -9  12      201.76      189.53     20.27 o 
   2  -9  12      388.52      358.14     24.75 o 
  -7  -8  12       47.40       49.70     13.55 o 
  -6  -8  12      292.46      281.27     23.82 o 
  -5  -8  12      109.40       94.63     16.25 o 
  -4  -8  12      601.53      579.63     34.19 o 
  -3  -8  12     1284.28     1340.87     56.70 o 
  -2  -8  12     1502.68     1501.15     60.81 o 
  -1  -8  12        8.00       11.77     10.37 o 
   0  -8  12     1014.26     1086.52     48.29 o 
   1  -8  12      630.52      663.14     34.84 o 
   2  -8  12      245.52      239.69     21.30 o 
   3  -8  12       71.16       86.22     18.12 o 
  -8  -7  12       17.87       25.22     12.33 o 
  -7  -7  12       46.76       48.01     13.73 o 
  -6  -7  12     1393.48     1431.19     59.59 o 
  -5  -7  12     1967.05     1956.61     74.07 o 
  -4  -7  12       68.04       49.98     13.45 o 
  -3  -7  12     2219.70     2209.56     80.61 o 
  -2  -7  12      653.64      694.62     37.08 o 
  -1  -7  12       93.30       94.82     15.04 o 
   0  -7  12       50.64       44.00     12.80 o 
   1  -7  12      458.35      456.60     28.49 o 
   2  -7  12       11.57        8.87     10.18 o 
   3  -7  12      362.01      353.19     29.61 o 
  -8  -6  12      742.74      774.40     40.35 o 
  -7  -6  12      149.13      129.57     17.56 o 
  -6  -6  12      423.92      424.94     28.49 o 
  -5  -6  12      460.03      415.23     27.93 o 
  -4  -6  12      578.34      566.65     32.41 o 
  -3  -6  12      889.39      895.46     42.59 o 
  -1  -6  12       77.91       79.21     14.20 o 
   0  -6  12      666.08      622.32     33.16 o 
   1  -6  12      704.90      757.86     37.36 o 
   2  -6  12      196.46      190.00     18.31 o 
   3  -6  12       45.54       39.79     14.48 o 
  -8  -5  12      471.70      540.02     32.97 o 
  -7  -5  12      624.35      670.70     36.62 o 
  -6  -5  12     1127.32     1107.16     48.85 o 
  -5  -5  12     1345.23     1287.44     54.08 o 
  -4  -5  12       53.60       60.72     14.39 o 
  -3  -5  12     1782.06     1755.13     66.97 o 
  -2  -5  12      681.08      640.91     34.19 o 
  -1  -5  12      959.74      937.72     42.50 o 
   0  -5  12      469.24      461.28     27.46 o 
   1  -5  12      420.00      397.84     25.41 o 
   2  -5  12      318.36      333.97     17.70 o 
   3  -5  12      227.54      227.46     24.01 o 
  -8  -4  12      145.09      158.52     19.52 o 
  -7  -4  12      375.91      375.89     26.53 o 
  -6  -4  12      165.34      153.57     17.84 o 
  -5  -4  12     1389.72     1349.27     55.58 o 
  -4  -4  12     3820.96     3907.52    126.75 o 
  -3  -4  12      491.72      471.36     28.58 o 
  -2  -4  12      276.65      271.46     21.76 o 
  -1  -4  12       66.22       64.74     13.17 o 
   0  -4  12       71.77       76.23     13.45 o 
   1  -4  12       94.33       89.68     14.20 o 
   2  -4  12      905.48      869.81     29.97 o 
   3  -4  12      214.30      198.78     22.51 o 
  -8  -3  12      650.66      776.36     39.14 o 
  -7  -3  12     1299.90     1294.72     53.99 o 
  -6  -3  12      147.56      129.94     16.44 o 
  -5  -3  12       58.77       54.93     13.26 o 
  -4  -3  12      234.01      242.04     21.30 o 
  -3  -3  12      114.55      104.44     15.23 o 
  -2  -3  12      759.87      704.98     35.12 o 
  -1  -3  12      879.69      823.25     38.67 o 
   0  -3  12      436.29      413.92     25.78 o 
   1  -3  12      214.42      211.86     19.62 o 
   2  -3  12      578.94      548.81     22.70 o 
   3  -3  12       83.57       94.82     17.84 o 
  -7  -2  12      443.17      467.16     29.52 o 
  -6  -2  12      158.78      137.32     16.91 o 
  -5  -2  12      671.09      628.95     33.53 o 
  -4  -2  12     1821.53     1766.53     66.32 o 
  -3  -2  12      591.00      568.61     31.67 o 
  -2  -2  12     1192.91     1150.32     48.39 o 
   0  -2  12      563.46      555.52     30.54 o 
   1  -2  12      874.66      788.87     37.08 o 
   2  -2  12      631.53      600.05     24.09 o 
   3  -2  12      215.17      227.92     24.19 o 
   4  -2  12       88.79       96.41     19.43 o 
  -7  -1  12      433.31      423.44     27.56 o 
  -6  -1  12     1199.40     1165.73     49.69 o 
  -5  -1  12      570.21      585.14     31.57 o 
  -4  -1  12      164.44      169.73     17.75 o 
  -2  -1  12     1023.12      961.26     42.78 o 
  -1  -1  12      123.57      125.08     15.32 o 
   0  -1  12       48.57       42.50     10.93 o 
   1  -1  12      839.31      815.31     38.20 o 
   2  -1  12      139.69      160.10     13.37 o 
   3  -1  12      827.63      816.88     29.43 o 
   4  -1  12      617.54      654.36     41.66 o 
  -7   0  12       58.68       43.53     12.24 o 
  -6   0  12     1273.90     1303.22     53.52 o 
  -5   0  12      102.92       92.20     14.48 o 
  -4   0  12      204.86      197.75     18.31 o 
  -3   0  12     2603.14     2617.00     89.76 o 
  -2   0  12     2599.39     2354.71     82.29 o 
  -1   0  12      143.07      114.06     14.76 o 
   0   0  12      348.27      329.84     23.17 o 
   1   0  12     1695.68     1722.53     64.73 o 
   2   0  12       62.06       53.92      9.40 o 
   3   0  12       41.70       56.38      9.93 o 
   4   0  12       21.73       32.69     14.39 o 
  -7   1  12      425.30      436.43     27.84 o 
  -6   1  12     1232.82     1211.50     50.91 o 
  -5   1  12      579.03      596.35     32.23 o 
  -4   1  12      158.89      141.90     16.63 o 
  -3   1  12     3377.27     3221.35    106.39 o 
  -2   1  12     1006.99      969.57     42.97 o 
  -1   1  12      118.78      114.43     14.76 o 
   0   1  12       35.99       31.57     10.74 o 
   1   1  12      786.00      723.57     36.06 o 
   2   1  12      138.24      127.21     11.85 o 
   3   1  12      831.90      833.76     30.13 o 
   4   1  12      612.24      609.24     40.45 o 
  -7   2  12      437.05      423.16     27.56 o 
  -6   2  12      144.53      152.64     17.47 o 
  -5   2  12      690.54      655.11     33.91 o 
  -4   2  12     1823.39     1804.26     66.88 o 
  -3   2  12      587.27      554.50     31.10 o 
  -2   2  12     1234.99     1101.93     46.80 o 
  -1   2  12      409.67      408.87     25.87 o 
   0   2  12      575.09      580.66     31.57 o 
   1   2  12      879.54      875.91     29.65 o 
   2   2  12      638.92      670.65     26.11 o 
   3   2  12      221.01      224.06     15.51 o 
   4   2  12       87.56      104.81     19.24 o 
  -7   3  12     1297.95     1336.20     54.27 o 
  -6   3  12      133.04      131.06     16.25 o 
  -5   3  12       57.24       71.46     13.36 o 
  -4   3  12      217.16      254.74     21.11 o 
  -3   3  12      124.55       99.68     15.32 o 
  -2   3  12      759.12      680.05     35.21 o 
  -1   3  12      946.64      937.44     42.50 o 
   0   3  12      448.87      460.25     27.74 o 
   1   3  12      193.51      212.97     14.38 o 
   2   3  12      553.23      586.46     23.99 o 
   3   3  12       83.04       92.40     11.49 o 
  -7   4  12      378.99      422.79     28.12 o 
  -6   4  12      192.14      161.42     17.65 o 
  -5   4  12     1404.28     1380.94     55.58 o 
  -4   4  12     3740.76     3605.82    117.51 o 
  -3   4  12      412.04      415.32     26.99 o 
  -2   4  12      293.25      282.76     22.79 o 
  -1   4  12       57.62       51.10     12.42 o 
   0   4  12       71.57       70.15     13.26 o 
   1   4  12      109.67      121.95     11.47 o 
   2   4  12      931.31      946.13     31.95 o 
   3   4  12      218.35      217.74     15.57 o 
  -7   5  12      636.26      708.63     36.90 o 
  -6   5  12     1111.49     1121.55     48.67 o 
  -5   5  12     1377.62     1347.03     54.74 o 
  -4   5  12       53.14       44.65     11.96 o 
  -3   5  12     1812.04     1692.73     64.82 o 
  -2   5  12      662.07      607.19     32.69 o 
  -1   5  12      909.45      824.09     39.42 o 
   0   5  12      469.34      455.48     28.77 o 
   1   5  12      410.96      415.47     19.41 o 
   2   5  12      322.72      330.93     17.98 o 
   3   5  12      219.70      229.34     15.67 o 
  -6   6  12      430.10      444.09     28.68 o 
  -5   6  12      455.42      432.60     28.40 o 
  -4   6  12      595.72      561.69     31.67 o 
  -3   6  12      908.66      896.77     41.85 o 
  -2   6  12     1325.83     1318.82     54.18 o 
  -1   6  12       84.46       68.00     13.64 o 
   0   6  12      641.34      609.80     33.53 o 
   1   6  12      715.22      743.01     37.92 o 
   2   6  12      201.60      210.55     20.55 o 
   3   6  12       51.81       55.11     13.55 o 
  -6   7  12     1356.95     1326.86     54.92 o 
  -5   7  12     1941.29     2034.61     75.10 o 
  -4   7  12       71.97       90.05     14.76 o 
  -3   7  12     2239.66     2195.17     79.68 o 
  -2   7  12      628.79      634.00     34.47 o 
  -1   7  12       92.90       76.79     14.29 o 
   0   7  12       55.57       55.49     13.83 o 
   1   7  12      448.37      431.57     29.24 o 
   2   7  12       11.91       15.32     11.21 o 
   3   7  12      364.40      378.79     27.28 o 
  -6   8  12      290.03      244.28     22.60 o 
  -5   8  12      113.31      118.54     16.44 o 
  -4   8  12      587.23      573.19     32.51 o 
  -3   8  12     1317.77     1270.53     54.08 o 
  -2   8  12     1493.10     1421.57     58.19 o 
  -1   8  12        5.50      -12.19      8.13 o 
   0   8  12     1008.79      890.42     43.15 o 
   1   8  12      643.22      699.75     37.64 o 
   2   8  12      248.72      282.39     24.75 o 
   3   8  12       68.94       79.96     15.88 o 
  -6   9  12      343.20      324.42     24.94 o 
  -5   9  12      460.74      428.40     28.21 o 
  -4   9  12       38.66       50.35     13.08 o 
  -3   9  12      556.12      559.35     33.16 o 
  -2   9  12      435.42      445.96     29.61 o 
  -1   9  12      552.62      526.75     32.51 o 
   0   9  12      231.43      258.94     22.79 o 
   1   9  12      191.96      188.97     20.55 o 
   2   9  12      391.12      414.01     29.61 o 
  -6  10  12       43.24       63.15     13.55 o 
  -5  10  12      608.42      622.13     34.93 o 
  -4  10  12     1859.63     1896.08     72.58 o 
  -3  10  12      680.86      664.45     36.34 o 
  -2  10  12      182.16      160.86     18.77 o 
  -1  10  12      169.58      145.07     18.59 o 
   0  10  12      188.15      164.59     19.62 o 
   1  10  12      137.00      124.71     17.75 o 
   2  10  12      532.59      562.16     34.28 o 
  -6  11  12       53.79       66.98     14.01 o 
  -5  11  12        8.22       14.95     10.65 o 
  -4  11  12       41.97       38.77     12.42 o 
  -3  11  12      144.30      165.71     19.43 o 
  -2  11  12      228.25      229.42     22.14 o 
  -1  11  12     1313.40     1369.36     58.75 o 
   0  11  12      467.13      434.56     30.08 o 
   1  11  12      271.48      252.69     23.73 o 
   2  11  12      377.36      401.59     29.80 o 
  -6  12  12      112.18      120.79     17.56 o 
  -5  12  12      507.52      492.19     31.29 o 
  -4  12  12     1051.18     1082.69     49.97 o 
  -3  12  12      339.11      352.45     26.62 o 
  -2  12  12      507.80      499.29     32.04 o 
  -1  12  12      154.05      155.72     19.52 o 
   0  12  12      268.30      281.92     25.03 o 
   1  12  12      493.33      489.02     33.07 o 
  -5  13  12      305.89      332.36     25.97 o 
  -4  13  12       10.17      -11.96      8.87 o 
  -3  13  12      607.57      621.20     36.06 o 
  -2  13  12      417.34      394.01     28.77 o 
  -1  13  12      356.68      313.96     26.15 o 
   0  13  12       94.90      107.71     18.40 o 
   1  13  12      380.92      435.59     31.57 o 
  -5  14  12       63.04       53.34     14.48 o 
  -4  14  12        8.60       14.39      9.90 o 
  -3  14  12      212.12      223.72     22.42 o 
  -2  14  12      800.89      850.62     44.46 o 
  -1  14  12       60.20       39.70     13.73 o 
   0  14  12      852.28      880.23     46.05 o 
  -3  15  12      451.33      515.45     34.00 o 
  -2  15  12      270.62      274.54     25.13 o 
  -1  15  12      106.84      146.10     20.27 o 
  -3 -13  13      195.29      237.36     24.57 o 
  -2 -13  13      255.54      288.18     26.71 o 
  -4 -12  13      245.23      271.18     25.22 o 
  -3 -12  13      125.89      138.81     20.55 o 
  -2 -12  13       54.19       54.55     16.63 o 
  -1 -12  13      347.13      419.71     31.67 o 
  -5 -11  13      205.62      286.41     26.62 o 
  -4 -11  13       19.02       18.96     12.52 o 
  -3 -11  13      347.84      361.69     28.49 o 
  -2 -11  13     1028.25     1221.31     56.04 o 
  -1 -11  13      100.65      105.00     18.21 o 
   0 -11  13      179.16      180.29     21.30 o 
  -6 -10  13      646.38      640.63     37.92 o 
  -5 -10  13      866.40      856.41     44.65 o 
  -4 -10  13       87.18       84.82     17.19 o 
  -3 -10  13       69.97       62.31     15.97 o 
  -2 -10  13       11.54       12.70     12.14 o 
  -1 -10  13       90.99       83.79     16.91 o 
   0 -10  13      446.79      499.57     32.32 o 
   1 -10  13      739.14      792.70     40.91 o 
  -6  -9  13      271.64      241.19     24.19 o 
  -5  -9  13      307.48      311.91     26.15 o 
  -4  -9  13      222.25      223.53     22.70 o 
  -3  -9  13      287.18      343.39     28.12 o 
  -2  -9  13      727.04      713.48     39.04 o 
  -1  -9  13      300.66      323.77     26.62 o 
   0  -9  13      361.17      400.18     28.58 o 
   1  -9  13      126.40      117.52     17.47 o 
  -6  -8  13      100.32      102.38     18.03 o 
  -5  -8  13      241.26      241.00     23.26 o 
  -4  -8  13      848.15      897.98     44.93 o 
  -3  -8  13     1061.30     1102.12     51.19 o 
  -2  -8  13       78.10       88.56     16.25 o 
  -1  -8  13     1175.24     1197.86     53.34 o 
   0  -8  13      203.93      242.50     22.60 o 
   1  -8  13      126.57      126.48     17.56 o 
  -7  -7  13     1004.96      989.65     47.64 o 
  -6  -7  13      853.28      854.35     43.34 o 
  -5  -7  13      139.07      127.14     18.12 o 
  -4  -7  13      675.66      645.20     37.27 o 
  -3  -7  13      123.30      117.42     17.75 o 
  -2  -7  13      133.94      144.70     18.77 o 
  -1  -7  13      810.94      805.31     40.91 o 
   0  -7  13      718.67      739.09     38.86 o 
   1  -7  13        7.17        8.87     10.65 o 
   2  -7  13      599.88      616.81     25.15 o 
  -7  -6  13       43.66       36.80     14.01 o 
  -6  -6  13      346.42      380.65     27.84 o 
  -5  -6  13      273.96      293.69     25.03 o 
  -4  -6  13     1176.40     1143.03     51.75 o 
  -3  -6  13     1285.03     1337.41     57.17 o 
  -2  -6  13      479.47      467.16     30.92 o 
  -1  -6  13     1048.67     1122.76     50.07 o 
   0  -6  13      400.86      390.18     26.81 o 
   1  -6  13      315.70      337.13     24.57 o 
   2  -6  13       70.96       73.17     10.93 o 
  -7  -5  13      784.10      834.36     42.87 o 
  -6  -5  13      653.16      613.82     35.40 o 
  -5  -5  13      248.48      245.68     22.70 o 
  -4  -5  13      232.38      243.53     23.07 o 
  -3  -5  13      898.76      843.42     42.13 o 
  -2  -5  13     1089.85     1099.50     49.60 o 
  -1  -5  13      511.07      519.93     30.92 o 
   0  -5  13      349.86      333.95     25.41 o 
   1  -5  13      120.38      135.64     16.81 o 
   2  -5  13      169.40      213.35     15.08 o 
  -7  -4  13       35.50       49.14     13.17 o 
  -6  -4  13     1159.86     1206.45     53.24 o 
  -5  -4  13     1228.33     1185.34     52.21 o 
  -4  -4  13      368.18      323.96     24.66 o 
  -3  -4  13      229.10      210.92     21.20 o 
  -2  -4  13      164.79      139.75     18.12 o 
  -1  -4  13      216.73      210.92     20.36 o 
   0  -4  13      294.74      278.93     22.32 o 
   1  -4  13      892.79      913.30     42.59 o 
   2  -4  13      155.24      146.12     13.17 o 
  -7  -3  13       43.30       27.84     11.58 o 
  -6  -3  13       90.91      105.47     17.19 o 
  -5  -3  13      508.75      513.96     31.76 o 
  -4  -3  13       26.34       28.86     11.40 o 
  -3  -3  13     1576.80     1499.38     60.25 o 
  -2  -3  13     2425.03     2317.72     83.51 o 
  -1  -3  13       12.44        7.01      9.62 o 
   0  -3  13      183.58      196.45     19.34 o 
   1  -3  13      142.58      161.14     18.12 o 
   2  -3  13      100.37       82.67     11.11 o 
  -7  -2  13       50.39       48.48     13.45 o 
  -6  -2  13      776.42      728.35     37.92 o 
  -5  -2  13     1336.14     1321.81     55.39 o 
  -4  -2  13      313.98      300.42     23.91 o 
  -3  -2  13      179.08      157.96     18.12 o 
  -2  -2  13      464.17      450.81     29.05 o 
  -1  -2  13      711.69      681.73     35.78 o 
   0  -2  13      486.33      484.81     29.14 o 
   1  -2  13      320.28      293.41     22.60 o 
   2  -2  13      117.69      130.29     12.92 o 
  -7  -1  13     1084.27     1194.22     52.21 o 
  -6  -1  13      665.44      679.02     36.24 o 
  -5  -1  13      233.99      216.06     21.39 o 
  -4  -1  13      465.39      434.93     27.84 o 
  -3  -1  13       85.84       71.83     14.11 o 
  -2  -1  13      505.13      480.24     29.80 o 
  -1  -1  13      697.56      675.56     35.49 o 
   0  -1  13      877.81      805.22     38.95 o 
   1  -1  13      113.45      106.77     15.51 o 
   2  -1  13      484.73      521.45     23.33 o 
  -7   0  13       28.64       35.12     12.61 o 
  -6   0  13        0.05      -11.77      8.41 o 
  -5   0  13      237.25      214.57     20.36 o 
  -4   0  13     1415.66     1302.29     54.27 o 
  -3   0  13      604.08      606.25     33.25 o 
  -2   0  13     1004.15      947.43     43.62 o 
  -1   0  13     3006.49     2830.07     97.05 o 
   0   0  13      153.71      170.10     18.77 o 
   1   0  13        0.73        1.59      9.44 o 
   2   0  13        0.16        8.86      7.76 o 
  -7   1  13     1098.07     1080.54     48.39 o 
  -6   1  13      681.34      678.18     36.06 o 
  -5   1  13      245.38      229.70     21.58 o 
  -4   1  13      467.65      481.45     29.80 o 
  -3   1  13       78.72       73.14     13.55 o 
  -2   1  13      523.51      446.80     28.49 o 
  -1   1  13      732.27      742.73     37.83 o 
   0   1  13      866.90      854.91     40.91 o 
   1   1  13      100.32       99.66     11.26 o 
   2   1  13      482.61      495.22     22.40 o 
  -7   2  13       49.99       35.87     12.24 o 
  -6   2  13      778.17      728.35     37.36 o 
  -5   2  13     1309.57     1281.74     53.62 o 
  -4   2  13      313.98      317.70     23.63 o 
  -3   2  13      191.13      181.31     18.31 o 
  -2   2  13      426.04      390.93     26.81 o 
  -1   2  13      631.45      518.16     31.10 o 
   0   2  13      498.14      462.40     29.14 o 
   1   2  13      324.93      326.89     17.83 o 
   2   2  13      115.61      116.45     12.09 o 
  -7   3  13       39.47       35.87     12.70 o 
  -6   3  13       86.65       96.22     15.51 o 
  -5   3  13      492.61      513.68     30.82 o 
  -4   3  13       25.38       25.13     11.40 o 
  -3   3  13     1601.68     1517.78     60.62 o 
  -2   3  13     2391.50     2246.83     81.26 o 
  -1   3  13        5.51       -0.56     10.46 o 
   0   3  13      191.82      181.87     19.62 o 
   1   3  13      132.50      149.45     12.97 o 
   2   3  13       97.43      100.53     11.64 o 
  -7   4  13       33.92       57.08     13.83 o 
  -6   4  13     1171.50     1220.37     52.78 o 
  -5   4  13     1251.96     1231.30     53.06 o 
  -4   4  13      361.91      326.67     24.85 o 
  -3   4  13      229.41      235.30     21.76 o 
  -2   4  13      174.58      149.55     18.12 o 
  -1   4  13      232.90      171.88     19.24 o 
   0   4  13      318.02      298.74     24.57 o 
   1   4  13      889.88      873.04     30.68 o 
   2   4  13      159.13      141.38     13.18 o 
  -7   5  13      782.02      818.11     41.38 o 
  -6   5  13      663.18      619.98     35.21 o 
  -5   5  13      219.18      220.36     21.86 o 
  -4   5  13      230.89      205.69     20.27 o 
  -3   5  13      906.32      837.54     41.10 o 
  -2   5  13     1038.29      997.78     46.05 o 
  -1   5  13      471.15      436.15     28.58 o 
   0   5  13      349.38      362.53     26.43 o 
   1   5  13      130.65      113.31     17.00 o 
   2   5  13      169.74      187.76     20.46 o 
  -7   6  13       37.07       40.73     13.45 o 
  -6   6  13      348.01      361.13     27.09 o 
  -5   6  13      281.43      299.20     24.85 o 
  -4   6  13     1150.37     1104.45     49.41 o 
  -3   6  13     1305.01     1285.20     54.46 o 
  -2   6  13      482.69      458.75     29.61 o 
  -1   6  13     1072.08     1079.51     49.13 o 
   0   6  13      403.84      367.11     26.90 o 
   1   6  13      300.80      279.49     23.91 o 
   2   6  13       70.02       71.27     15.41 o 
  -6   7  13      861.13      875.56     43.71 o 
  -5   7  13      129.37      128.54     17.28 o 
  -4   7  13      675.13      684.34     37.18 o 
  -3   7  13      108.90      107.33     17.00 o 
  -2   7  13      127.32      128.82     17.75 o 
   0   7  13      724.64      714.05     38.39 o 
   1   7  13        4.31       -1.68      9.44 o 
   2   7  13      591.87      687.52     38.11 o 
  -6   8  13       95.34      100.70     16.72 o 
  -5   8  13      241.57      261.65     22.88 o 
  -4   8  13      855.40      865.84     43.43 o 
  -3   8  13     1080.04     1026.27     48.01 o 
  -2   8  13       82.57       88.74     15.51 o 
  -1   8  13     1149.68     1245.03     55.20 o 
   0   8  13      215.04      218.96     22.98 o 
   1   8  13      131.32      146.19     18.96 o 
  -6   9  13      269.29      270.81     24.57 o 
  -5   9  13      288.94      322.18     25.59 o 
  -4   9  13      239.46      239.60     22.32 o 
  -3   9  13      290.13      305.84     25.03 o 
  -2   9  13      711.89      757.40     40.26 o 
  -1   9  13      320.74      300.79     25.50 o 
   0   9  13      355.63      405.42     29.98 o 
   1   9  13      121.94      104.25     17.37 o 
  -6  10  13      614.80      675.19     38.39 o 
  -5  10  13      845.27      901.63     45.21 o 
  -4  10  13       89.05       90.24     16.44 o 
  -3  10  13       65.76       45.68     13.64 o 
  -2  10  13       18.09       12.89     10.65 o 
  -1  10  13       77.11       86.78     16.53 o 
   0  10  13      456.23      465.10     31.67 o 
   1  10  13      755.19      780.28     42.31 o 
  -5  11  13      217.78      244.93     24.29 o 
  -4  11  13       20.58       30.45     12.89 o 
  -3  11  13      361.18      391.40     28.68 o 
  -2  11  13     1006.30     1143.03     53.24 o 
  -1  11  13       96.43       70.53     15.51 o 
   0  11  13      190.64      177.39     21.39 o 
  -4  12  13      245.10      240.16     23.63 o 
  -3  12  13      133.31      128.35     18.68 o 
  -2  12  13       54.20       41.01     13.83 o 
  -1  12  13      342.61      326.01     27.93 o 
  -3  13  13      199.10      202.52     22.98 o 
  -2  13  13      265.40      264.83     24.85 o 
  -3 -10  14      167.45      186.54     22.98 o 
  -2 -10  14       22.42       12.80     13.73 o 
  -4  -9  14      477.37      488.18     33.25 o 
  -3  -9  14      392.31      420.36     31.10 o 
  -2  -9  14      318.31      365.90     29.05 o 
  -1  -9  14      212.67      266.79     25.97 o 
  -5  -8  14     1205.19     1250.35     57.26 o 
  -4  -8  14      512.13      556.74     35.40 o 
  -3  -8  14       93.50      108.46     18.31 o 
  -2  -8  14      249.07      269.13     25.13 o 
  -1  -8  14       66.12       80.15     16.53 o 
  -5  -7  14       50.98       44.00     14.57 o 
  -4  -7  14       42.68       46.71     14.29 o 
  -3  -7  14      112.77       99.86     17.37 o 
  -2  -7  14      901.41      887.24     45.12 o 
  -1  -7  14      561.65      649.87     37.83 o 
   0  -7  14      231.70      249.04     24.10 o 
  -6  -6  14      230.55      258.20     24.47 o 
  -5  -6  14     1295.67     1260.35     56.98 o 
  -4  -6  14      640.93      714.98     39.89 o 
  -3  -6  14      163.48      185.70     21.30 o 
  -2  -6  14      428.74      446.89     31.48 o 
  -1  -6  14      255.39      279.31     25.31 o 
   0  -6  14      172.85      169.08     19.71 o 
  -6  -5  14      549.89      562.90     35.49 o 
  -5  -5  14       30.78       21.11     11.96 o 
  -4  -5  14     1104.54     1219.25     54.83 o 
  -3  -5  14      626.15      622.69     36.34 o 
  -2  -5  14      617.86      594.76     35.21 o 
  -1  -5  14      393.99      399.43     28.68 o 
   0  -5  14      141.21      109.58     16.91 o 
  -6  -4  14      414.59      379.35     28.58 o 
  -5  -4  14      215.98      218.68     22.88 o 
  -4  -4  14      317.58      301.45     25.50 o 
  -3  -4  14      470.38      496.96     31.85 o 
  -2  -4  14       88.74      100.80     17.28 o 
  -1  -4  14      793.69      795.69     41.29 o 
   0  -4  14      537.86      559.45     33.81 o 
   1  -4  14       59.67       67.63     14.95 o 
  -6  -3  14      654.70      680.51     37.92 o 
  -5  -3  14       21.36       31.39     12.52 o 
  -4  -3  14     1358.78     1254.00     55.11 o 
  -3  -3  14     1117.94     1089.13     50.35 o 
  -2  -3  14       41.19       33.72     12.98 o 
  -1  -3  14       22.85       22.89     11.86 o 
   0  -3  14       79.13       67.07     14.57 o 
   1  -3  14       85.34       78.47     14.95 o 
  -6  -2  14      345.12      385.89     28.77 o 
  -5  -2  14      611.87      585.70     34.65 o 
  -4  -2  14      189.42      186.73     20.83 o 
  -3  -2  14      452.17      501.72     31.76 o 
  -2  -2  14      251.60      272.96     23.73 o 
  -1  -2  14      298.28      284.35     23.91 o 
   0  -2  14      467.15      438.86     28.86 o 
   1  -2  14       94.92       92.76     16.25 o 
  -6  -1  14      134.65      145.82     19.06 o 
  -5  -1  14       62.46       64.17     14.29 o 
  -4  -1  14      298.36      276.51     24.29 o 
  -3  -1  14      523.21      486.03     30.92 o 
  -2  -1  14      696.85      684.72     37.18 o 
  -1  -1  14      421.83      370.10     26.62 o 
   0  -1  14      232.98      234.09     22.60 o 
   1  -1  14      796.98      821.57     30.24 o 
  -6   0  14      191.94      197.10     20.55 o 
  -5   0  14     1661.89     1697.59     67.53 o 
  -4   0  14      746.40      769.07     40.26 o 
  -3   0  14      476.61      439.98     29.24 o 
  -2   0  14      589.22      548.24     32.79 o 
  -1   0  14        4.33       13.92     10.37 o 
   0   0  14        0.52       20.46     12.14 o 
   1   0  14      104.86      110.98     12.15 o 
  -6   1  14      137.40      152.92     18.59 o 
  -5   1  14       71.15       60.35     14.29 o 
  -4   1  14      293.43      253.53     22.42 o 
  -3   1  14      521.39      475.01     30.26 o 
  -2   1  14      736.48      658.19     36.34 o 
  -1   1  14      400.92      439.98     29.14 o 
   0   1  14      222.12      236.98     23.07 o 
   1   1  14      743.83      760.74     28.83 o 
  -6   2  14      322.33      333.58     25.97 o 
  -5   2  14      578.86      558.14     32.97 o 
  -4   2  14      178.41      162.91     19.15 o 
  -3   2  14      446.58      426.06     28.96 o 
  -2   2  14      232.00      209.24     21.58 o 
  -1   2  14      308.76      300.42     24.47 o 
   0   2  14      463.92      483.13     31.48 o 
   1   2  14      116.78      114.18     12.53 o 
  -6   3  14      666.09      679.86     37.36 o 
  -5   3  14       24.45       10.28      9.81 o 
  -4   3  14     1348.36     1285.76     55.58 o 
  -3   3  14     1093.03     1118.93     50.53 o 
  -2   3  14       33.51       26.34     12.42 o 
  -1   3  14       30.80       36.24     12.98 o 
   0   3  14       71.09       50.16     14.48 o 
   1   3  14       72.36       83.72     11.51 o 
  -6   4  14      406.84      374.21     28.12 o 
  -5   4  14      214.06      211.86     21.86 o 
  -4   4  14      308.17      316.02     25.22 o 
  -3   4  14      485.94      541.14     33.63 o 
  -2   4  14       87.96       66.32     14.95 o 
  -1   4  14      789.34      713.77     38.48 o 
   0   4  14      521.88      513.30     32.51 o 
   1   4  14       49.64       41.20     14.01 o 
  -6   5  14      536.74      617.93     35.87 o 
  -5   5  14       30.87       18.03     11.40 o 
  -4   5  14     1137.23     1114.91     51.09 o 
  -3   5  14      644.28      670.98     37.46 o 
  -2   5  14      645.87      606.91     35.68 o 
  -1   5  14      393.04      385.98     28.49 o 
   0   5  14      142.05      100.89     16.81 o 
  -6   6  14      227.46      220.64     22.98 o 
  -5   6  14     1269.71     1348.81     58.29 o 
  -4   6  14      635.15      642.12     37.08 o 
  -3   6  14      162.57      162.63     19.52 o 
  -2   6  14      424.59      412.14     29.42 o 
  -1   6  14      252.73      226.80     22.79 o 
   0   6  14      159.97      164.97     20.08 o 
  -5   7  14       53.28       72.49     15.69 o 
  -4   7  14       42.67       45.40     13.92 o 
  -3   7  14      115.34      146.01     19.52 o 
  -2   7  14      886.97      829.51     43.06 o 
  -1   7  14      566.30      540.39     34.00 o 
   0   7  14      228.52      210.08     22.42 o 
  -5   8  14     1214.88     1293.98     57.63 o 
  -4   8  14      526.91      559.45     35.12 o 
  -3   8  14       89.56       93.32     16.72 o 
  -2   8  14      242.62      286.97     25.13 o 
  -1   8  14       59.09       50.63     14.48 o 
  -4   9  14      474.41      489.39     32.51 o 
  -3   9  14      383.69      385.89     28.86 o 
  -2   9  14      318.96      292.10     26.25 o 
  -1   9  14      204.96      200.56     22.70 o 
  -3  10  14      172.54      204.11     22.88 o 
  -2  10  14       23.24       11.96     11.86 o 
  -3  -5  15      578.58      599.62     37.27 o 
  -4  -4  15      623.92      621.39     37.46 o 
  -3  -4  15       96.74       76.79     16.25 o 
  -2  -4  15      951.72     1059.71     50.81 o 
  -4  -3  15      263.64      260.44     24.47 o 
  -3  -3  15       31.61       16.72     12.42 o 
  -2  -3  15       65.93       83.04     16.53 o 
  -4  -2  15      383.44      381.96     29.61 o 
  -3  -2  15       89.28       96.41     17.37 o 
  -2  -2  15      872.53      840.16     43.43 o 
  -1  -2  15      625.23      634.74     36.62 o 
  -5  -1  15      175.18      223.72     22.60 o 
  -4  -1  15      346.05      361.88     28.12 o 
  -3  -1  15      875.40      861.27     43.90 o 
  -2  -1  15       56.51       65.02     15.23 o 
  -1  -1  15      230.25      272.58     24.29 o 
  -5   0  15      292.30      295.93     25.97 o 
  -4   0  15       43.20       53.71     14.57 o 
  -3   0  15       41.20       31.39     12.89 o 
  -2   0  15        1.52        7.47     11.30 o 
  -1   0  15      248.15      248.76     24.01 o 
  -5   1  15      165.10      162.91     20.36 o 
  -4   1  15      334.03      334.04     26.34 o 
  -3   1  15      879.62      825.40     42.97 o 
  -2   1  15       61.25       67.54     15.97 o 
  -1   1  15      240.90      250.26     23.82 o 
  -4   2  15      390.16      408.78     29.42 o 
  -3   2  15       85.32       79.96     16.07 o 
  -2   2  15      871.13      768.89     41.10 o 
  -1   2  15      607.64      637.82     37.92 o 
  -4   3  15      255.98      279.03     24.66 o 
  -3   3  15       33.40       49.14     14.20 o 
  -2   3  15       61.81       80.71     16.25 o 
  -4   4  15      617.20      666.87     38.48 o 
  -3   4  15       95.99       51.47     14.57 o 
  -2   4  15      956.80     1056.53     51.00 o 
  -3   5  15      591.57      573.47     35.21 o 
                                                 
